# Supplementary material for: DNMT3.1 controls trade-offs between growth, reproduction, and life span under starved conditions in Daphnia magna
Source: Sci Rep. 2021 Apr 1;11:7326. doi: 10.1038/s41598-021-86578-4 (PMC8016896; doi:10.1038/s41598-021-86578-4)
Supplement: Supplementary file 1 — Supplementary Information 1. [file 41598_2021_86578_MOESM1_ESM.xlsx]

## Sheet: Sheet1
#Title, DNMT3.1 controls trade-offs between growth, reproduction, and life span under starved conditions in Daphnia magna
#List of differential expression genes clusted by K-means
#FC1; Fold change of gene expression from DNMT3.1 mutant vs wild type under starved condition
#FC2; Fold change of gene expression from wild type under starved condition vs wild type under nutrient rich condition
#FDR; false discovery rate correction for multiple testing
Cluster	Gene ID	Gene name	FC1	FDR P-value (FC1)	FC2	FDR P-value (FC2)
A	Dapma7bEVm009540t1	fibril-forming collagen alpha chain-like	1.73	0.00215	-2.43	1.75e-06
A	Dapma7bEVm000342t1	Vitellogenin receptor	1.63	0.00511	-1.21	0.95
A	Dapma7bEVm011058t1	Relative of woc, isoform C	1.61	0.00998	-4.82	0
A	Dapma7bEVm000278t1	collagen alpha-1(IX) chain-like isoform X2	1.72	0.00371	-2.8	3.4e-10
A	Dapma7bEVm001183t1	collagen alpha-1(IX) chain-like isoform X2	1.54	0.02	-1.54	0.15
A	Dapma7bEVm000262t1	fibrillin-2-like	1.54	0.04	-1.52	0.14
A	Dapma7bEVm003255t1	cyclin-A1	1.58	0.01	-1.56	0.12
A	Dapma7bEVm010815t1	Chorion peroxidase	2.29	6.02e-07	-1.87	0.02
A	Dapma7bEVm001482t1	putative ammonium transporter 1	2.24	1.02e-06	-1.77	0.03
A	Dapma7bEVm003505t1	pyruvate carboxylase, mitochondrial isoform X2	1.81	0.000479	-3.43	2.39e-14
A	Dapma7bEVm010308t1	protein obstructor-E	2.17	1.06e-06	-3.34	4.46e-11
A	Dapma7bEVm005653t1	Elongation of very long chain fatty acids protein 6	1.72	0.00356	-3.59	0
A	Dapma7bEVm018581t1	aurora kinase A	1.71	0.00108	-1.8	0.02
A	Dapma7bEVm001397t1	piwi-like protein Siwi	1.64	0.00446	-1.42	0.28
A	Dapma7bEVm003228t1	tripartite motif-containing protein 2	1.68	0.00144	-1.48	0.27
A	Dapma7bEVm000011t1	63 kDa sperm flagellar membrane protein	1.66	0.00726	-1.32	0.75
A	Dapma7bEVm001562t1	G2/mitotic-specific cyclin-B2	2.02	7.77e-06	-1.81	0.01
A	Dapma7bEVm010989t1	coactosin-like protein isoform X2	1.69	0.000652	-1.76	0.01
A	Dapma7bEVm027817t1	long-chain-fatty-acid--CoA ligase 5 isoform X2	1.73	0.00191	-2.43	1.36e-07
A	Dapma7bEVm002220t1	ras-related protein Rab-32 isoform X4	1.68	0.00193	-1.65	0.07
A	Dapma7bEVm003436t1	Geminin	1.65	0.00106	-1.54	0.1
A	Dapma7bEVm002168t1	Protein bicaudal D	1.56	0.02	-1.82	0.01
A	Dapma7bEVm006363t1	E3 ubiquitin-protein ligase RNF8-like	1.89	5.2e-05	-1.98	0.00855
A	Dapma7bEVm003208t1	cell division cycle protein 20 homolog	2.12	1.03e-06	-1.82	0.00843
A	Dapma7bEVm010818t1	protein brambleberry-like	1.67	0.00111	-1.69	0.05
A	Dapma7bEVm001583t1	Group 3 secretory phospholipase A2	2.49	1.54e-12	-2.66	2.86e-08
A	Dapma7bEVm005785t1	kinesin heavy chain	1.69	0.00131	-2.14	0.000181
A	Dapma7bEVm010239t1	putative Cystatin	2.84	0.000108	-14.23	0
A	Dapma7bEVm011554t1	alpha-carbonic anhydrase	1.85	5.2e-05	-1.57	0.1
A	Dapma7bEVm015098t1	Histone H4 type G-like protein	2.08	1.76e-05	-2.5	6.42e-06
A	Dapma7bEVm000334t1	aquaporin, putative	2.14	1.57e-06	-1.48	0.15
A	Dapma7bEVm001692t1	Hyaluronan mediated motility receptor	1.92	7.82e-05	-1.87	0.00693
A	Dapma7bEVm006274t1	retinoic acid receptor RXR-alpha-B isoform X1	1.54	0.01	-1.3	0.47
A	Dapma7bEVm003862t1	Serine/threonine-protein phosphatase 4 catalytic subunit	1.68	0.00293	-1.81	0.00282
A	Dapma7bEVm003802t1	E3 ubiquitin-protein ligase Topors-like	1.92	8.05e-06	-1.98	0.000783
A	Dapma7bEVm003100t1	kinesin-like protein KIF2A isoform X2	1.57	0.0042	-1.66	0.03
A	Dapma7bEVm004746t1	protein maelstrom homolog	1.67	0.00333	-5.16	0
A	Dapma7bEVm004500t1	Nuclear pore membrane glycoprotein 210	1.51	0.02	-1.36	0.46
A	Dapma7bEVm011229t1	lipoma-preferred partner homolog	1.82	3.02e-05	-1.3	0.45
A	Dapma7bEVm003810t1	ribonucleoside-diphosphate reductase subunit M2	1.66	0.000223	-1.91	0.00164
A	Dapma7bEVm004514t1	mitotic checkpoint serine/threonine-protein kinase BUB1-like	1.56	0.00211	-1.46	0.28
A	Dapma7bEVm027818t1	Long-chain-fatty-acid--CoA ligase 5	1.77	0.00162	-2.62	1.77e-08
A	Dapma7bEVm018535t1	Ionotropic receptor 76a	3.39	1.35e-14	-3.57	0
A	Dapma7bEVm000812t1	SUN domain-containing ossification factor isoform X2	1.58	0.00242	-1.72	0.01
A	Dapma7bEVm010366t1	serine/threonine-protein kinase OSR1 isoform X2	2.08	3.31e-07	-1.89	0.000302
A	Dapma7bEVm007921t1	histone H3	2.89	1.62e-10	-1.78	0.07
A	Dapma7bEVm003341t1	cathepsin L	1.59	0.00243	-1.91	0.000717
A	Dapma7bEVm011933t1	ubiquitin-conjugating enzyme E2 R2 isoform X3	1.53	0.01	-1.18	0.87
A	Dapma7bEVm010791t1	chromobox protein homolog 5 isoform X1	1.65	0.00134	-1.47	0.17
A	Dapma7bEVm011375t1	putative C9E9.15 protein	1.56	0.00905	-3.45	0
A	Dapma7bEVm002090t1	ras GTPase-activating-like protein IQGAP1 isoform X1	1.67	0.000926	-1.72	0.03
A	Dapma7bEVm009761t1	rhophilin-2 isoform X1	1.72	0.000123	-1.05	1
A	Dapma7bEVm004529t1	probable cation-transporting ATPase 13A3	1.7	0.000425	-1.49	0.1
A	Dapma7bEVm004175t1	serine/threonine-protein kinase greatwall	1.57	0.02	-1.99	0.00267
A	Dapma7bEVm006494t1	proclotting enzyme-like isoform X1	2.32	1.4e-09	-1.72	0.08
A	Dapma7bEVm005857t1	carboxy-terminal kinesin 2-like isoform X1	1.62	0.00263	-1.49	0.11
A	Dapma7bEVm003779t1	G2/mitotic-specific cyclin-B3	2.47	6.23e-08	-2.05	0.000728
A	Dapma7bEVm001761t1	ABC protein, subfamily ABCH	1.95	2.71e-05	-1.54	0.24
A	Dapma7bEVm010728t1	Forkhead box protein N1	1.74	9.78e-05	1.09	1
A	Dapma7bEVm001149t1	Protein cueball	1.71	0.000442	-1.82	0.00133
A	Dapma7bEVm010920t1	DNA replication licensing factor Mcm5	1.58	0.00272	-2.04	0.000267
A	Dapma7bEVm005724t1	proclotting enzyme-like	1.52	0.00909	-1.84	0.00348
A	Dapma7bEVm000063t1	Ecdysone-induced protein 74EF isoform B	1.65	0.00105	-1.09	1
A	Dapma7bEVm000236t1	E3 ubiquitin-protein ligase RNF8-like isoform X2	1.88	4.8e-06	-1.78	0.01
A	Dapma7bEVm006343t1	probable uridine-cytidine kinase isoform X1	1.6	0.00398	-1.97	0.000142
A	Dapma7bEVm003912t1	leucine-rich repeat-containing protein C10orf11 homolog isoform X1	1.76	0.000283	-1.47	0.2
A	Dapma7bEVm009963t1	probable 28S rRNA (cytosine(4447)-C(5))-methyltransferase	-4.46	0.00652	-2.21	9.83e-05
A	Dapma7bEVm006969t1	DNA-binding protein P3A2	1.63	0.001	-1.06	1
A	Dapma7bEVm000888t1	serine/threonine-protein kinase PLK1	2.17	9.58e-07	-1.34	0.62
A	Dapma7bEVm010453t1	telomere-associated protein RIF1 isoform X1	1.65	0.000599	-1.4	0.23
A	Dapma7bEVm006248t1	phosphatidylserine synthase 1 isoform X1	1.68	0.000926	-1.76	0.00442
A	Dapma7bEVm001754t1	lymphoid-specific helicase	1.6	0.00207	-1.53	0.04
A	Dapma7bEVm023220t1	ubiquitin carboxyl-terminal hydrolase 36	1.73	0.000254	-1.58	0.04
A	Dapma7bEVm005460t1	DNA replication licensing factor MCM4	1.61	0.00171	-1.99	0.000611
A	Dapma7bEVm004149t1	wee1-like protein kinase	1.81	3.72e-05	-1.35	0.22
A	Dapma7bEVm010085t1	heat shock protein 90 beta	1.62	0.00526	-1.86	0.00287
A	Dapma7bEVm002243t1	dystrophin-like isoform X2	1.63	0.002	-1.63	0.08
A	Dapma7bEVm005987t1	2-amino-3-carboxymuconate-6-semialdehyde decarboxylase	2.33	6.22e-09	-2.56	4.66e-08
A	Dapma7bEVm023454t1	RING finger protein, putative	1.51	0.02	-1.89	0.01
A	Dapma7bEVm012301t1	carboxypeptidase Z-like isoform X1	2.16	4.86e-06	-2.14	0.00211
A	Dapma7bEVm006168t1	DNA polymerase alpha catalytic subunit isoform X1	1.8	0.000162	-1.96	0.000255
A	Dapma7bEVm009958t1	ABC protein, subfamily ABCG	3.02	1.25e-10	-1.56	0.22
A	Dapma7bEVm002813t1	Rab11 family-interacting protein	1.6	0.02	-1.57	0.19
A	Dapma7bEVm000039t1	unconventional myosin-XV isoform X2	1.68	0.00585	1.44	0.6
A	Dapma7bEVm018409t1	vacuolar protein sorting-associated protein 13D isoform X1	2.13	0.05	-2.12	0.78
A	Dapma7bEVm001690t1	cGMP-inhibited 3',5'-cyclic phosphodiesterase A-like isoform X1	1.56	0.00242	1.02	1
A	Dapma7bEVm028334t1	C1q and tumor necrosis factor-related protein-like protein 2	2.23	1.2e-07	-3.03	2.98e-11
A	Dapma7bEVm011230t1	probable G-protein coupled receptor Mth-like 5 isoform X2	1.53	0.005	-1.25	0.74
A	Dapma7bEVm022760t1	homeobox protein OTX1	1.93	0.000281	-1.69	0.14
A	Dapma7bEVm009536t1	E3 ubiquitin-protein ligase RNF8-B	1.52	0.03	-1.57	0.11
A	Dapma7bEVm005108t1	serine/threonine-protein kinase PLK1	2.33	2.05e-06	-1.81	0.01
A	Dapma7bEVm004105t1	Protein DENND6A	2.2	4.65e-07	-1.2	0.97
A	Dapma7bEVm005074t1	protein TRC8 homolog isoform X1	1.56	0.01	-1.52	0.04
A	Dapma7bEVm003784t1	zinc finger protein 131-like isoform X1	2.29	7.57e-08	-1.16	1
A	Dapma7bEVm000810t1	kinesin-like protein Klp61F isoform X1	1.58	0.00252	-1.41	0.57
A	Dapma7bEVm002594t1	DENN domain-containing protein 2C	1.51	0.03	-1.18	0.97
A	Dapma7bEVm005351t1	MOB kinase activator-like 1	1.5	0.00746	-1.31	0.46
A	Dapma7bEVm007430t1	zinc finger protein Xfin-like isoform X1	1.77	0.000108	-1.38	0.39
A	Dapma7bEVm009719t1	sodium bicarbonate transporter-like protein 11 isoform X1	1.84	0.00177	-1.83	0.02
A	Dapma7bEVm001718t1	DNA replication ATP-dependent helicase/nuclease DNA2	1.89	4.05e-05	-1.93	0.00388
A	Dapma7bEVm010054t1	G patch domain and KOW motifs-containing protein	1.68	0.00115	-1.3	0.46
A	Dapma7bEVm027872t1	Neurogenic protein big brain	1.67	0.02	-1.53	0.17
A	Dapma7bEVm011025t1	cGMP-dependent protein kinase, isozyme 2 forms cD4/T1/T3A/T3B-like isoform X2	2.07	4.69e-05	-1.4	0.51
A	Dapma7bEVm015590t1	protein NPC2 homolog	1.56	0.03	-1.81	0.00181
A	Dapma7bEVm014971t1	NAD kinase-like isoform X4	1.6	0.00783	-1.35	0.37
A	Dapma7bEVm010080t1	dentin sialophosphoprotein-like	1.51	0.03	-1.29	0.65
A	Dapma7bEVm010393t1	RING finger and transmembrane domain-containing protein 2	1.61	0.00198	-1.82	0.00052
A	Dapma7bEVm004387t1	transmembrane protein 127-like	1.58	0.00975	-1.7	0.02
A	Dapma7bEVm011561t1	tetraspanin-11	2.23	4.14e-07	-1.71	0.02
A	Dapma7bEVm004590t1	DNA replication licensing factor Mcm7	1.79	0.000262	-2.06	7.62e-05
A	Dapma7bEVm006451t1	centromere-associated protein E-like	1.88	0.00154	-1.67	0.08
A	Dapma7bEVm028663t1	UBX domain-containing protein 1	1.76	0.00265	-1.06	1
A	Dapma7bEVm011564t1	putative Trypsin-7	1.51	0.01	-1.89	0.000252
A	Dapma7bEVm015250t1	facilitated trehalose transporter Tret1-2 homolog isoform X5	1.91	2.59e-05	-1.54	0.23
A	Dapma7bEVm027922t1	putative F-box only protein	2.35	5.89e-07	-1.91	0.03
A	Dapma7bEVm002238t1	SET and MYND domain-containing protein 4-like	1.63	0.00624	-1.36	0.42
A	Dapma7bEVm009581t1	serine/threonine-protein kinase mig-15 isoform X4	1.6	0.01	-1.36	0.44
A	Dapma7bEVm006994t1	Ankyrin repeat and LEM domain-containing protein 2	1.57	0.00858	-1.5	0.15
A	Dapma7bEVm005831t1	Protein phosphatase Slingshot	1.52	0.02	-1.02	1
A	Dapma7bEVm001108t1	LIM domain kinase 1 isoform X2	1.55	0.01	1.02	1
A	Dapma7bEVm002122t1	condensin-2 complex subunit G2-like	1.64	0.00321	-1.46	0.14
A	Dapma7bEVm018626t1	disks large-associated protein 5-like	1.75	0.00245	-1.59	0.42
A	Dapma7bEVm001772t1	E3 ubiquitin-protein ligase UHRF1-like	1.55	0.02	-1.84	0.01
A	Dapma7bEVm003560t1	kinesin-like protein KIF23	1.89	7.72e-05	-1.63	0.12
A	Dapma7bEVm004558t1	DNA replication licensing factor mcm2	2.01	0.000237	-2.52	7.75e-07
A	Dapma7bEVm006970t1	transmembrane protein FAM155A-like	1.7	0.00653	-1.62	0.25
A	Dapma7bEVm009805t1	histone acetyltransferase KAT6B isoform X2	3.33	0.00151	-1.76	0.76
A	Dapma7bEVm015377t1	5-hydroxytryptamine receptor	1.93	0.000269	1.28	0.87
A	Dapma7bEVm006552t1	zinc finger protein Gfi-1b	1.64	0.00391	-1.01	1
A	Dapma7bEVm004159t1	Protein AATF	1.52	0.03	-1.95	0.00141
A	Dapma7bEVm006737t1	Protein Dok-7	1.77	0.000994	-1.65	0.13
A	Dapma7bEVm004003t1	WD repeat and HMG-box DNA-binding protein 1	1.68	0.00556	-2.08	0.00213
A	Dapma7bEVm005001t1	DNA (cytosine-5)-methyltransferase PliMCI-like	2.16	0.0001	-1.97	0.02
A	Dapma7bEVm000655t1	protein SMG7	1.52	0.02	-1.28	0.6
A	Dapma7bEVm015351t1	E3 ubiquitin-protein ligase RNF103	1.94	0.00101	1.08	1
A	Dapma7bEVm002148t1	Importin subunit beta-1	1.66	0.00294	-1.11	1
A	Dapma7bEVm005540t1	G1/S-specific cyclin-E-like	2.31	3.45e-07	-1.75	0.05
A	Dapma7bEVm008355t1	cyclin-dependent kinase 3	1.59	0.01	-1.79	0.03
A	Dapma7bEVm002346t1	Transcription factor collier	1.81	0.00218	-1.03	1
A	Dapma7bEVm015677t1	microtubule-associated proteins 1A/1B light chain 3C-like	2.4	2.13e-05	-1.32	0.84
A	Dapma7bEVm014963t1	DNA-binding protein RFX2 isoform X5	2.07	0.00156	-1.56	0.68
A	Dapma7bEVm001760t1	PAS domain-containing serine/threonine-protein kinase	2.11	3.43e-06	-1.36	0.43
A	Dapma7bEVm001811t1	disks large-associated protein 5 isoform X1	1.8	0.00041	-1.48	0.3
A	Dapma7bEVm006108t1	mitotic spindle assembly checkpoint protein MAD2A	1.7	0.03	-2.02	0.00851
A	Dapma7bEVm005030t1	Importin subunit beta-1	1.53	0.01	-1.02	1
A	Dapma7bEVm027703t1	carbohydrate sulfotransferase 1-like	1.53	0.04	-1.23	0.92
A	Dapma7bEVm005470t1	Origin recognition complex subunit 1	1.95	0.000181	-1.74	0.08
A	Dapma7bEVm011559t1	methyltransferase-like protein 7A	4.58	1.21e-11	2.28	0.37
A	Dapma7bEVm010214t1	structural maintenance of chromosomes protein 5 isoform X2	1.61	0.00571	-1.54	0.07
A	Dapma7bEVm004544t1	rho GTPase-activating protein 11A	1.67	0.04	-1.58	0.28
A	Dapma7bEVm000292t1	DNA replication licensing factor MCM6	1.58	0.01	-1.99	0.00141
A	Dapma7bEVm006490t1	6-4 photolyase	2.11	9.55e-06	-1.38	0.48
A	Dapma7bEVm012428t1	probable serine/threonine-protein kinase yakA	1.59	0.01	1.33	0.68
A	Dapma7bEVm006277t1	protein singed wings 2	1.58	0.00574	-1.57	0.07
A	Dapma7bEVm004107t1	Maternal embryonic leucine zipper kinase	1.54	0.02	-1.68	0.02
A	Dapma7bEVm004063t1	centrosomal protein of 295 kDa isoform X1	1.58	0.03	-1.41	0.54
A	Dapma7bEVm005016t1	histone-lysine N-methyltransferase NSD2	1.73	0.00144	-1.39	0.54
A	Dapma7bEVm002844t1	inhibitor of growth protein 1	1.57	0.01	-1.22	0.87
A	Dapma7bEVm028448t1	aurora kinase A	2.02	0.00101	-1.57	0.26
A	Dapma7bEVm013859t1	hypothetical protein DAPPUDRAFT_269906	2.1	0.00544	-3.65	6.88e-06
A	Dapma7bEVm030410t1	chromosome-associated kinesin KIF4A-like	1.78	0.04	-1.79	0.18
A	Dapma7bEVm002490t1	histone chaperone asf1	1.56	0.02	-1.83	0.00675
A	Dapma7bEVm023897t1	organic cation transporter protein	4	0.04	-1.2	0.8
A	Dapma7bEVm011155t1	putative Huntingtin interacting protein 1	2.24	5.18e-05	-1.58	0.21
A	Dapma7bEVm011338t1	5'-nucleotidase domain-containing protein 3 isoform X1	1.57	0.04	-2.75	7.25e-07
A	Dapma7bEVm023433t1	CG32242-PA-like protein	12.93	1.87e-06	-5.85	0.02
A	Dapma7bEVm007782t1	polycomb complex protein BMI-1-B	1.51	0.03	-1.27	0.65
A	Dapma7bEVm005314t1	Krueppel-like factor 13	1.67	0.04	-1.65	0.13
A	Dapma7bEVm006555t1	guanine nucleotide-binding protein subunit alpha homolog	1.62	0.02	-1.55	0.22
A	Dapma7bEVm006081t1	origin recognition complex subunit 6	1.94	0.000355	-1.37	0.56
A	Dapma7bEVm012038t1	putative Lactase-phlorizin hydrolase	2.86	0.00251	-9.13	0
A	Dapma7bEVm003846t1	protein bicaudal C homolog 1-B-like isoform X1	1.94	0.00309	-1.72	0.34
A	Dapma7bEVm007772t1	Polyadenylate-binding protein-interacting protein 2B	1.55	0.02	-1.62	0.14
A	Dapma7bEVm004130t1	pseudouridylate synthase 7 homolog	1.76	0.00414	-1.29	0.86
A	Dapma7bEVm000026t1	helicase sen1 isoform X1	1.56	0.01	-1.42	0.41
A	Dapma7bEVm006859t1	beta carbonic anhydrase 1 isoform X1	1.72	0.00133	-1.92	0.00357
A	Dapma7bEVm001259t1	E3 ubiquitin-protein ligase UHRF1-like	2.1	0.00226	-2.09	0.07
A	Dapma7bEVm005087t1	serine/threonine-protein kinase Nek2-like	1.88	0.00177	-1.53	0.19
A	Dapma7bEVm005604t1	ribonuclease H1-like	2.17	0.02	-2.06	0.06
A	Dapma7bEVm004171t1	facilitated trehalose transporter Tret1	4.2	4.53e-07	-2.55	0.05
A	Dapma7bEVm003366t1	hsp70-binding protein 1-like	1.66	0.04	-1.22	0.95
A	Dapma7bEVm005008t1	ATP-dependent DNA helicase Q4	1.86	0.0058	-1.82	0.05
A	Dapma7bEVm011816t1	F-box only protein 31-like	689.87	0.00258	-176.41	0.04
A	Dapma7bEVm000530t1	tripartite motif-containing protein 2-like	1.81	0.00991	-1.49	0.47
A	Dapma7bEVm005502t1	rho GTPase-activating protein 19-like isoform X3	1.78	0.01	-1.83	0.03
A	Dapma7bEVm007321t1	FMN-dependent NADPH-azoreductase	1.98	0.00243	-2.57	0.000135
A	Dapma7bEVm027425t1	discoidin domain-containing receptor 2-like	1.74	0.00226	-1.15	1
A	Dapma7bEVm010440t1	Endocuticle structural glycoprotein SgAbd-1	9.55	6.21e-09	-12.05	8.99e-13
A	Dapma7bEVm004517t1	protein timeless homolog	1.57	0.04	-1.9	0.04
A	Dapma7bEVm027562t1	cell division control protein 6 homolog	1.63	0.02	-1.94	0.00691
A	Dapma7bEVm005981t1	39S ribosomal protein L3, mitochondrial	3.57	0.01	-3.81	0.03
A	Dapma7bEVm004660t1	homeobox protein aristaless-like isoform X1	1.67	0.03	-1.06	1
A	Dapma7bEVm027509t1	kinesin-like protein Klp61F isoform X1	1.82	0.00595	-1.54	0.3
A	Dapma7bEVm005703t1	Proclotting enzyme	1.92	0.00285	-1.26	0.98
A	Dapma7bEVm018701t1	Endocuticle structural glycoprotein SgAbd-1	8.78	2.01e-10	-12.46	2.46e-12
A	Dapma7bEVm015757t1	Endocuticle structural glycoprotein SgAbd-1	15.33	1.02e-10	-14.07	3.99e-10
A	Dapma7bEVm010769t1	general transcription factor IIE subunit 2	1.73	0.03	-1.51	0.4
A	Dapma7bEVm006211t1	MAU2 chromatid cohesion factor homolog	1.68	0.03	-1.52	0.24
A	Dapma7bEVm008226t1	ADP-ribosylation factor-like protein 5B	1.78	0.01	-1.63	0.13
A	Dapma7bEVm002033t1	G patch domain-containing protein 11	1.76	0.01	-1.71	0.14
A	Dapma7bEVm004851t1	tethering factor for nuclear proteasome STS1	1.71	0.03	-1.77	0.09
A	Dapma7bEVm004506t1	thyroid adenoma-associated protein homolog isoform X2	397.17	0.00844	-59.07	0.22
A	Dapma7bEVm023450t1	sentrin-specific protease 1-like	1.79	0.00979	-1.32	0.88
A	Dapma7bEVm006614t1	Deoxynucleoside kinase	2.02	0.00225	-2.09	0.01
A	Dapma7bEVm028210t1	transducin beta-like protein 2	6.9	0.02	-64.43	0.0059
A	Dapma7bEVm005568t1	schlafen-like protein 1	1.93	0.00119	-1.12	1
A	Dapma7bEVm018520t1	Aromatase	1.71	0.01	-1.29	0.91
A	Dapma7bEVm002117t1	protein strawberry notch homolog 2-like isoform X1	1.57	0.04	-1.23	0.88
A	Dapma7bEVm029073t1	Endocuticle structural glycoprotein SgAbd-1	191.02	0.03	-890.8	0.00129
A	Dapma7bEVm011023t1	ABC protein, subfamily ABCH	1.65	0.00838	-1.43	0.34
A	Dapma7bEVm008221t1	Thioredoxin domain-containing protein 9	174.58	0.04	-454.73	0.00578
A	Dapma7bEVm015352t1	SEC14 protein 2	2.14	0.00204	1.17	1
A	Dapma7bEVm001982t1	zinc finger protein 622	1.52	0.02	-1.73	0.00675
A	Dapma7bEVm004996t1	E3 ubiquitin-protein ligase SHPRH isoform X1	-51.17	0.00048	1.6	0.96
A	Dapma7bEVm028449t1	aurora kinase A	2.07	0.01	-1.97	0.08
A	Dapma7bEVm006981t1	centromere protein I-like isoform X1	1.87	0.05	-1.09	1
A	Dapma7bEVm015318t1	SUMO-activating enzyme subunit 1	1.61	0.03	-1.81	0.03
A	Dapma7bEVm004405t1	dopamine N-acetyltransferase	3.04	0.000188	-2.03	0.23
A	Dapma7bEVm004257t1	zinc finger protein 367-like	1.89	0.04	-1.78	0.31
A	Dapma7bEVm002586t1	brain tumor protein isoform X2	2.62	0.00414	-1.36	1
A	Dapma7bEVm000616t1	probable helicase with zinc finger domain isoform X2	1.57	0.00296	-1.35	0.42
A	Dapma7bEVm007421t1	HMG box-containing protein C19G7.04-like	1.87	0.00437	-1.87	0.1
A	Dapma7bEVm008354t1	E3 ubiquitin-protein ligase UHRF1-like	2.12	0.02	-1.66	0.43
A	Dapma7bEVm006232t1	DNA primase large subunit	202.74	0.04	-547.17	0.0045
A	Dapma7bEVm002682t1	putative F-box only protein	2.45	0.00298	-1.61	0.64
A	Dapma7bEVm011243t1	acyl-CoA Delta(11) desaturase-like	2.1	0.04	1.05	1
A	Dapma7bEVm027796t1	cGMP-dependent protein kinase, isozyme 2 forms cD4/T1/T3A/T3B isoform X2	4.03	5.54e-05	-1.9	0.66
A	Dapma7bEVm028266t1	Endocuticle structural glycoprotein SgAbd-1	4.4	0.04	-4.95	0.01
A	Dapma7bEVm001471t1	Phenylalanine--tRNA ligase beta subunit	4.32	0.00394	-2.57	0.66
A	Dapma7bEVm018680t1	putative Lipase 3	5.39	0.000154	-3.78	0.07
A	Dapma7bEVm000685t1	Transforming growth factor-beta-induced protein ig-h3	2.71	0.02	-3	0.00888
A	Dapma7bEVm011018t1	nuclear hormone receptor FTZ-F1-like	2.53	4.28e-10	-1.7	0.02
A	Dapma7bEVm028932t1	putative c-type lectin ctl	2.31	0.02	-1.28	1
A	Dapma7bEVm010296t1	carbohydrate sulfotransferase 4-like	3.49	0.000864	-2.08	0.4
A	Dapma7bEVm002749t1	zinc finger protein 33B	2.77	0.0053	-1.06	1
A	Dapma7bEVm006309t1	alpha-carbonic anhydrase	2.54	0.02	-1.64	0.71
A	Dapma7bEVm000683t1	Vacuolar protein sorting-associated protein 33B	10.76	0.00043	-26.66	2.16e-07
A	Dapma7bEVm007846t1	pleckstrin homology domain-containing family J member 1-like	9.62	0.03	-16.56	0.00253
A	Dapma7bEVm002948t1	Insulin/IGF/relaxin peptide 3-like protein	8.35	9.43e-05	-5.41	0.00868
A	Dapma7bEVm015481t1	alpha,alpha-trehalose-phosphate synthase [UDP-forming]-like isoform X2	2.35	0.04	1.6	0.87
A	Dapma7bEVm020675t1	sodium channel protein para-like	4.14	0.000251	-1.87	0.72
A	Dapma7bEVm008749t1	Endocuticle structural glycoprotein SgAbd-1	7.83	0.00021	-12.18	9e-06
A	Dapma7bEVm005233t1	putative Galactose-3-O-sulfotransferase 2	-2.98	8.86e-06	-2	0.3
A	Dapma7bEVm023403t1	probable peroxisomal membrane protein PEX13	16.48	0.000482	-18.05	0.000322
A	Dapma7bEVm011133t1	ABC protein, subfamily ABCG	3.48	0.00436	-3.27	0.03
A	Dapma7bEVm029678t1	putative Cuticular protein	30.11	0.0058	-10.66	0.15
A	Dapma7bEVm023412t1	putative Ccp84Ae	7.01	0.0054	-6.99	0.01
A	Dapma7bEVm004955t1	putative Cuticular protein	7.62	0.00468	-3.17	0.45
A	Dapma7bEVm027864t1	translation factor GUF1, mitochondrial isoform X1	2.79	1.05e-05	1.01	1
A	Dapma7bEVm019392t1	putative Cuticular protein	19.27	0.03	-17.76	0.05
A	Dapma7bEVm002673t1	chitinase 16	-1.56	0.00547	1.5	0.11
A	Dapma7bEVm003704t1	putative ammonium transporter 1	1.65	0.00334	-1.46	0.33
A	Dapma7bEVm018460t1	Krueppel factor 4/sw-like protein	1.72	0.03	-1.41	0.73
A	Dapma7bEVm010009t1	putative Cuticular protein	-251.96	0.01	5.59	0.03
B	Dapma7bEVm010402t1	Relative of woc, isoform C	1.55	0.02	-2.55	4.37e-08
B	Dapma7bEVm011304t1	acidic proline-rich protein PRP33-like precursor	2.2	4.24e-07	-3.8	2.39e-14
B	Dapma7bEVm029417t1	contactin associated protein-like protein 1	1.55	0.01	2.13	1.05e-05
B	Dapma7bEVm000306t1	glutamine--fructose-6-phosphate aminotransferase [isomerizing] 2-like isoform X2	3.66	4.89e-11	-2.67	3.16e-08
B	Dapma7bEVm009551t1	C1q and tumor necrosis factor-related protein-like protein 2	2.47	2.64e-10	-2.25	4.48e-06
B	Dapma7bEVm009728t1	tyrosine decarboxylase	1.64	0.00282	1.05	1
B	Dapma7bEVm010715t1	solute carrier family 13 member 5	41.17	0	-53.35	0
B	Dapma7bEVm009478t1	mucin-12 isoform X1	3.13	5.07e-13	-3.19	8.48e-13
B	Dapma7bEVm004771t1	S-adenosylmethionine synthase isoform X1	1.97	1.06e-05	-2.34	2.39e-05
B	Dapma7bEVm001111t1	trithorax group protein osa-like	2.29	1.27e-07	-1.31	0.49
B	Dapma7bEVm003185t1	sugar transporter 8	5.87	0	-1.64	0.01
B	Dapma7bEVm000379t1	sodium-independent sulfate anion transporter	1.75	0.000555	1.05	1
B	Dapma7bEVm004006t1	Glycine dehydrogenase (decarboxylating), mitochondrial	1.58	0.01	1.34	0.37
B	Dapma7bEVm000022t1	F-actin-monooxygenase Mical isoform X1	1.56	0.02	1.02	1
B	Dapma7bEVm009953t1	pollen-specific leucine-rich repeat extensin-like protein 2	3.13	1.15e-13	-3.14	6.17e-11
B	Dapma7bEVm015062t1	venom protease-like	2.42	1.58e-08	-1.21	0.79
B	Dapma7bEVm010941t1	protein goliath-like	2.8	1.69e-11	-1.25	0.7
B	Dapma7bEVm001715t1	Aminopeptidase N	1.71	0.00138	1.75	0.01
B	Dapma7bEVm003754t1	Tyrosine aminotransferase	2.74	4.8e-12	-1.44	0.24
B	Dapma7bEVm010139t1	facilitated trehalose transporter Tret1-like	3	1.35e-14	-1.19	0.87
B	Dapma7bEVm005512t1	acylcarnitine hydrolase-like isoform X1	2.82	2.33e-12	-1.25	0.76
B	Dapma7bEVm015400t1	protein obstructor-E	2.26	1.53e-06	-1.43	0.36
B	Dapma7bEVm000512t1	putative ferric-chelate reductase 1 homolog	2.67	3.87e-13	1.65	0.02
B	Dapma7bEVm003378t1	basic proline-rich protein-like isoform X1	1.81	0.000422	-1.34	0.35
B	Dapma7bEVm010248t1	probable 4-coumarate--CoA ligase 1	2.84	1.49e-11	2.15	5.03e-05
B	Dapma7bEVm000368t1	brain chitinase and chia	2.55	4.34e-09	-1.59	0.08
B	Dapma7bEVm000365t1	chloride channel protein 2 isoform X2	1.58	0.01	-1.09	1
B	Dapma7bEVm007132t1	Lysozyme 2	1.71	0.000701	-1.03	1
B	Dapma7bEVm002285t1	cytochrome P450 4c3	3.3	0	-1.04	1
B	Dapma7bEVm009711t1	probable chitinase 10	2.3	3.83e-08	-1.93	0.000676
B	Dapma7bEVm000018t1	mitogen-activated protein kinase-binding protein 1 isoform X3	1.53	0.02	1.11	1
B	Dapma7bEVm000804t1	sodium/hydrogen exchanger 3 isoform X1	1.65	0.00226	1.24	0.76
B	Dapma7bEVm011215t1	sushi, von Willebrand factor type A, EGF and pentraxin domain-containing protein 1	2.9	2.67e-14	-2.2	2.23e-05
B	Dapma7bEVm003993t1	Myelin regulatory factor	1.56	0.00644	1.5	0.11
B	Dapma7bEVm015387t1	syntenin-1-like	1.53	0.02	-1.03	1
B	Dapma7bEVm005872t1	Trehalase	2.02	4.5e-07	1.79	0.00248
B	Dapma7bEVm005978t1	Sulfotransferase family cytosolic 1B member	1.53	0.02	-1.49	0.09
B	Dapma7bEVm001037t1	probable cation-transporting ATPase 13A3	1.89	2.81e-05	-1.23	0.76
B	Dapma7bEVm000949t1	Glucose-6-phosphatase 3	2.62	3.54e-10	-1.32	0.43
B	Dapma7bEVm011480t1	BCL2/adenovirus E1B 19 kDa protein-interacting protein 3	1.53	0.01	1.2	0.85
B	Dapma7bEVm004083t1	long-chain-fatty-acid--CoA ligase 4 isoform X1	1.72	0.000746	-1.3	0.52
B	Dapma7bEVm018444t1	Cystatin-like protein	3.02	1.15e-13	1.2	0.87
B	Dapma7bEVm005949t1	growth/differentiation factor 8	2.14	2.35e-07	-2.02	0.00141
B	Dapma7bEVm005947t1	cuticlin-1	1.88	5.28e-05	-1.13	1
B	Dapma7bEVm000878t1	acyl-CoA synthetase family member 3, mitochondrial	1.94	2.93e-06	-1.45	0.15
B	Dapma7bEVm022885t1	putative Cystatin	3.33	0	1.07	1
B	Dapma7bEVm011054t1	protein TIS11	1.74	9.72e-05	-1.07	1
B	Dapma7bEVm004062t1	ABC protein, subfamily ABCH	2.28	7.48e-11	-1.31	0.39
B	Dapma7bEVm010074t1	purine nucleoside phosphorylase isoform X2	1.73	0.000159	-1.08	1
B	Dapma7bEVm027378t1	putative RanBP-type and C3HC4-type zinc finger-containing protein 1	1.75	9.68e-05	2.06	0.00125
B	Dapma7bEVm006288t1	choline/ethanolamine kinase isoform X2	1.53	0.00882	1.17	0.91
B	Dapma7bEVm000238t1	4-coumarate--CoA ligase 1	-6.03	1.41e-10	3.38	0.000796
B	Dapma7bEVm011218t1	insulin-like growth factor-binding protein complex acid labile subunit	2.1	4.78e-08	-1.28	0.54
B	Dapma7bEVm000625t1	formin-like protein CG32138 isoform X2	1.58	0.00524	-1.34	0.38
B	Dapma7bEVm028000t1	copper-transporting ATPase 1 isoform X1	1.68	0.000921	-1.09	1
B	Dapma7bEVm028027t1	FMRFamide receptor	3.31	0	-1.48	0.12
B	Dapma7bEVm000180t1	AMP deaminase 2 isoform X1	1.59	0.00652	-1.6	0.03
B	Dapma7bEVm000547t1	Peptidyl-prolyl cis-trans isomerase SDCCAG10	2.02	1.72e-07	-2.15	2.08e-05
B	Dapma7bEVm028897t1	putative Cuticular protein 72Eb	2.45	3.06e-09	-3.49	2.77e-10
B	Dapma7bEVm002561t1	furin-like protease 2 isoform X1	1.82	0.000365	-1.64	0.03
B	Dapma7bEVm015036t1	Rho guanine nucleotide exchange factor 26	1.6	0.00108	1.42	0.22
B	Dapma7bEVm000787t1	neurexin-1-like isoform X2	2.92	8.4e-12	-1.56	0.16
B	Dapma7bEVm001758t1	A disintegrin and metalloproteinase with thrombospondin motifs 16 isoform X1	2.33	4.38e-09	-1.97	0.000363
B	Dapma7bEVm028491t1	c-type lectin ctl - selectin-like protein	1.92	1.91e-06	1.18	1
B	Dapma7bEVm008187t1	Sulfotransferase family cytosolic 1B member	2.45	7.93e-12	1.28	0.66
B	Dapma7bEVm024032t1	sodium-independent sulfate anion transporter isoform X2	1.85	0.000166	-3.74	4.67e-14
B	Dapma7bEVm001336t1	disco-interacting protein 2 homolog C isoform X2	1.62	0.00344	-1.05	1
B	Dapma7bEVm003686t1	cytochrome P450 18a1	3.36	0	-1.65	0.06
B	Dapma7bEVm001153t1	chitinase 16	-1.51	0.04	2.26	0.00028
B	Dapma7bEVm002103t1	spermatogenesis-associated protein 13	2.08	6.07e-08	1.22	0.69
B	Dapma7bEVm011330t1	serine/threonine-protein kinase 17B-like	1.57	0.00491	1.13	1
B	Dapma7bEVm010340t1	hypothetical protein DAPPUDRAFT_303197	1.68	0.000551	1.01	1
B	Dapma7bEVm005012t1	Serine/threonine-protein kinase 17B	2.3	3.32e-08	-1.57	0.03
B	Dapma7bEVm024058t1	Cystathionine gamma-lyase	1.57	0.00361	-1.02	1
B	Dapma7bEVm023118t1	putative Lipase 3	2.35	6.32e-10	1.45	0.2
B	Dapma7bEVm000467t1	serine/threonine-protein kinase unc-51	1.52	0.00658	-1.12	1
B	Dapma7bEVm003603t1	Histidine ammonia-lyase	1.9	7.97e-06	-2.03	7.98e-05
B	Dapma7bEVm022832t1	Disintegrin and metalloproteinase domain-containing protein 10	1.86	1.8e-05	1.07	1
B	Dapma7bEVm000851t1	Calpain-C	2.43	3.59e-10	-1.16	1
B	Dapma7bEVm006349t1	Inositol oxygenase	2.16	1.22e-07	-1.03	1
B	Dapma7bEVm008014t1	fatty acid hydroxylase domain-containing protein 2 isoform X2	2.7	7.79e-14	-1.1	1
B	Dapma7bEVm007335t1	putative G patch domain-containing protein 1	2.19	4.36e-08	3.16	2.95e-08
B	Dapma7bEVm001412t1	peroxidase-like	1.53	0.00497	-1.51	0.11
B	Dapma7bEVm012692t1	RING finger protein 11	2.03	8.29e-07	-1.19	0.81
B	Dapma7bEVm010518t1	UPF0676 protein C1494.01-like	1.62	0.002	-1.48	0.1
B	Dapma7bEVm001401t1	ABC protein, subfamily ABCH	1.86	1.73e-05	2.05	0.00019
B	Dapma7bEVm002233t1	Heme-binding protein 2	2.35	6.98e-08	-1.24	0.82
B	Dapma7bEVm022501t1	transmembrane protease serine 11E	1.79	0.00294	-1.06	1
B	Dapma7bEVm009554t1	tyrosine 3-monooxygenase isoform X2	1.6	0.00419	2.57	2.1e-06
B	Dapma7bEVm003347t1	WD repeat domain phosphoinositide-interacting protein 4-like	1.6	0.00125	1.68	0.00373
B	Dapma7bEVm004267t1	spondin-2	3.1	0	-1.97	0.000336
B	Dapma7bEVm015228t1	protein spaetzle 3	2.14	7.77e-08	-1.61	0.00969
B	Dapma7bEVm004569t1	monocarboxylate transporter 9-like	2.57	3.38e-11	-1.23	0.92
B	Dapma7bEVm003547t1	sodium- and chloride-dependent GABA transporter ine-like isoform X1	1.83	3.3e-05	-1.11	1
B	Dapma7bEVm022703t1	flocculation protein FLO11	1.53	0.01	-1.55	0.04
B	Dapma7bEVm010688t1	calcium-independent phospholipase A2-gamma-like isoform X2	1.81	2.6e-05	1.66	0.02
B	Dapma7bEVm030656t1	vascular endothelial growth factor receptor 1 isoform X3	1.65	0.000267	-1.29	0.41
B	Dapma7bEVm011147t1	alpha-carbonic anhydrase	3.33	0	-1.63	0.05
B	Dapma7bEVm002532t1	histone-lysine N-methyltransferase 2A-like	1.54	0.00763	-1.06	1
B	Dapma7bEVm023459t1	contactin associated protein-like protein 1	1.95	1.91e-06	1.79	0.12
B	Dapma7bEVm010966t1	1,5-anhydro-D-fructose reductase-like	1.65	0.000553	1.27	0.72
B	Dapma7bEVm028914t1	thymidine phosphorylase-like	3.78	0	-2.27	5.27e-05
B	Dapma7bEVm007169t1	dual specificity protein phosphatase 23-like	4.4	0	-1.58	0.28
B	Dapma7bEVm007374t1	eclosion hormone	9.55	0	-2.85	0.00855
B	Dapma7bEVm001143t1	rhotekin-like isoform X1	2.04	1.53e-05	2.39	0.35
B	Dapma7bEVm006715t1	protein artichoke	2.23	3.22e-08	-1.56	0.05
B	Dapma7bEVm003448t1	Calcyphosin-like protein	1.58	0.00138	-1.38	0.21
B	Dapma7bEVm029753t1	Septin-4-like protein	2.22	7.25e-05	1.44	0.7
B	Dapma7bEVm003006t1	protein lap1-like	1.78	0.000111	-1.16	0.96
B	Dapma7bEVm004148t1	dual specificity protein phosphatase 7	-1.5	0.01	1.96	0.000239
B	Dapma7bEVm000688t1	BTB/POZ domain-containing protein 3	2.15	2.24e-09	-1.41	0.17
B	Dapma7bEVm011247t1	protein kinase DC2	2	2.71e-06	-1.25	0.7
B	Dapma7bEVm004774t1	pyruvate dehydrogenase (acetyl-transferring) kinase, mitochondrial	1.57	0.0024	1.38	0.25
B	Dapma7bEVm010956t1	mitochondrial coenzyme A transporter SLC25A42	1.54	0.00514	1.38	0.36
B	Dapma7bEVm015079t1	Thymidine phosphorylase	2.32	3.49e-09	1.35	0.58
B	Dapma7bEVm001091t1	otopetrin-2 isoform X1	2.3	1.79e-07	-1.75	0.14
B	Dapma7bEVm004527t1	transient receptor potential channel pyrexia	1.82	4.75e-05	-1.52	0.04
B	Dapma7bEVm002161t1	cuticle protein-like	2.99	0.000278	1.73	0.21
B	Dapma7bEVm028066t1	CD9 antigen-like	1.57	0.00295	-1.12	1
B	Dapma7bEVm006987t1	sodium-coupled monocarboxylate transporter 1-like	4.08	0	-1.22	1
B	Dapma7bEVm005282t1	cell division control protein 42 homolog	1.61	0.00372	1.09	1
B	Dapma7bEVm005255t1	CD82 antigen-like isoform X2	1.81	5.7e-05	-1.04	1
B	Dapma7bEVm001705t1	paired mesoderm homeobox protein 2-like	2.54	5.25e-07	1.17	1
B	Dapma7bEVm000605t1	protein obstructor-E isoform X1	2.59	0.00102	-1.4	0.82
B	Dapma7bEVm027925t1	Solute carrier family 2, facilitated glucose transporter member 6	1.63	0.00263	4.32	1.39e-09
B	Dapma7bEVm005513t1	hypothetical protein DAPPUDRAFT_303775	2.52	6.26e-09	-1.19	0.98
B	Dapma7bEVm005563t1	contactin associated protein-like protein 1	3.57	1.35e-14	-1.68	0.06
B	Dapma7bEVm001569t1	Carboxypeptidase B	3.91	1.35e-14	1.62	0.4
B	Dapma7bEVm003152t1	sodium-coupled monocarboxylate transporter 1-like	4.46	0	-1.95	0.02
B	Dapma7bEVm005219t1	nuclear hormone receptor HR96-like isoform X1	1.62	0.00182	-1.34	0.46
B	Dapma7bEVm004271t1	zinc transporter ZIP3-like isoform X2	1.77	0.000669	-1.87	0.000616
B	Dapma7bEVm009635t1	lutropin-choriogonadotropic hormone receptor	1.56	0.0047	-1.18	0.88
B	Dapma7bEVm005054t1	peroxidase-like	1.54	0.00455	1.1	1
B	Dapma7bEVm015307t1	Protein quiver	1.67	0.000296	-1.36	0.34
B	Dapma7bEVm007015t1	feline leukemia virus subgroup C receptor-related protein 2	2.3	1.17e-07	1.1	1
B	Dapma7bEVm009482t1	putative Trypsin-7	1.56	0.02	-2.2	5.12e-05
B	Dapma7bEVm015282t1	ecdysone receptor isoform X2	1.6	0.000728	-1.2	0.88
B	Dapma7bEVm003670t1	chymotrypsinogen B isoform X3	3.18	5.77e-10	-1.44	0.65
B	Dapma7bEVm006185t1	Myb transcription factor	1.51	0.02	1.17	0.97
B	Dapma7bEVm007157t1	low affinity immunoglobulin epsilon Fc receptor	3.81	0	-3.96	1.54e-12
B	Dapma7bEVm027964t1	tyrosine decarboxylase	14.99	0	-5.56	3.95e-05
B	Dapma7bEVm001821t1	dual oxidase maturation factor 1	5.18	5.39e-13	-1.6	0.51
B	Dapma7bEVm027858t1	ABC protein, subfamily ABCH	1.9	0.000947	1.35	0.68
B	Dapma7bEVm004085t1	putative Macrophage MHC class I receptor 2 protein	1.55	0.00794	-1.15	1
B	Dapma7bEVm001814t1	organic cation transporter protein	1.5	0.01	-1.3	0.43
B	Dapma7bEVm002321t1	Programmed cell death protein 4	1.61	0.0027	-1.21	0.84
B	Dapma7bEVm004713t1	Cytochrome P450 315a1, mitochondrial	1.9	0.000479	-1.4	0.45
B	Dapma7bEVm004628t1	LIM/homeobox protein Lhx9-like	4.37	1.78e-11	-2.28	0.03
B	Dapma7bEVm023022t1	G protein-coupled receptor kinase 1	1.54	0.01	-1.19	0.91
B	Dapma7bEVm010676t1	trithorax group protein osa isoform X4	1.66	0.00322	1.1	1
B	Dapma7bEVm005620t1	Zinc transporter ZIP1	1.8	0.000369	-1.7	0.02
B	Dapma7bEVm001793t1	transforming growth factor-beta-induced protein ig-h3	1.75	0.000946	-1.06	1
B	Dapma7bEVm004761t1	C1q and tumor necrosis factor-related protein-like protein 2	1.83	0.00143	1.66	0.19
B	Dapma7bEVm004692t1	Solute carrier family 2, facilitated glucose transporter member 8	1.96	0.000407	2.22	0.05
B	Dapma7bEVm010407t1	Solute carrier family 13 member 4	3.71	1.35e-14	-2.47	0.00311
B	Dapma7bEVm010400t1	Fatty acid hydroxylase domain-containing protein 2	1.73	0.00166	1.28	0.79
B	Dapma7bEVm030652t1	unconventional myosin-XV isoform X2	1.65	0.00265	1.44	0.35
B	Dapma7bEVm028487t1	organic cation transporter protein	3.19	5.81e-11	-2.68	9.84e-05
B	Dapma7bEVm015246t1	G-protein coupled receptor 161-like isoform X1	2.59	6.55e-07	-1.52	0.44
B	Dapma7bEVm005208t1	calcium/calmodulin-dependent protein kinase kinase 2	3.3	0	-1.55	0.2
B	Dapma7bEVm012757t1	Long-wavelength-like opsin	1.5	0.02	-1.29	0.57
B	Dapma7bEVm006107t1	calcium and integrin-binding protein 1	1.54	0.0051	1.71	0.00388
B	Dapma7bEVm015364t1	dual specificity protein phosphatase 3-like	1.6	0.04	1.88	0.11
B	Dapma7bEVm015259t1	hypothetical protein DI09_616p10	1.71	0.00355	1.38	0.52
B	Dapma7bEVm010858t1	venom allergen 5-like	2.7	1.59e-05	-1.35	0.87
B	Dapma7bEVm004695t1	facilitated trehalose transporter Tret1-like	1.56	0.02	1.4	0.61
B	Dapma7bEVm027767t1	Protein toll	3.14	0.01	-2.11	0.14
B	Dapma7bEVm010986t1	putative Acetylgalactosaminyl-O-glycosyl-glycoprotein beta-1,3-N-acetylglucosaminyltransferase	10.18	3.95e-14	-4.67	0.000638
B	Dapma7bEVm027681t1	Homeobox protein SIX1	2.38	0.01	-2.33	0.00299
B	Dapma7bEVm006366t1	Serine proteinase stubble	6.29	9.06e-14	-3.24	0.01
B	Dapma7bEVm023111t1	thymidine phosphorylase-like	2.58	1.95e-05	-1.28	1
B	Dapma7bEVm023028t1	Integrin alpha pat-2	1.72	0.00695	-1.86	0.00862
B	Dapma7bEVm002160t1	ubiquitin carboxyl-terminal hydrolase 2-like isoform X2	2.64	0.000153	-1.75	0.32
B	Dapma7bEVm005855t1	platelet-derived growth factor receptor alpha	1.8	0.000963	-1.21	1
B	Dapma7bEVm001214t1	NAD(P)/FAD-dependent oxidoreductase	1.99	0.00453	-1.13	1
B	Dapma7bEVm004196t1	venom allergen 3-like	2.79	1.2e-05	1.01	1
B	Dapma7bEVm010311t1	putative Cuticular protein	29.04	0	-4.83	0.02
B	Dapma7bEVm027868t1	facilitated trehalose transporter Tret1	2.52	2.86e-05	-1.46	0.67
B	Dapma7bEVm000573t1	epidermal growth factor-like protein 7	1.56	0.03	-1.02	1
B	Dapma7bEVm006751t1	venom carboxylesterase-6-like	2.99	2.53e-07	-1.9	0.21
B	Dapma7bEVm007601t1	protein roadkill isoform X2	-205.96	0.02	3.11	0.28
B	Dapma7bEVm003392t1	putative Cuticular protein	27.6	1.35e-14	-8.5	9.37e-05
B	Dapma7bEVm027652t1	hypothetical protein DAPPUDRAFT_325159	2.11	0.00146	-1.19	1
B	Dapma7bEVm009822t1	cholecystokinin receptor-like isoform X1	2.59	6.63e-05	1.06	1
B	Dapma7bEVm015769t1	transcription factor hamlet-like	2.78	3.55e-05	-1.31	0.92
B	Dapma7bEVm005986t1	predicted protein	1.69	0.00628	-1.38	0.46
B	Dapma7bEVm010048t1	trifunctional nucleotide phosphoesterase protein YfkN isoform X1	2.42	4.87e-06	-1.11	1
B	Dapma7bEVm010356t1	organic cation transporter protein-like	2.73	3.17e-05	-2.99	0.00302
B	Dapma7bEVm018465t1	kinesin-like protein KIF18A	2.34	0.002	-1.4	0.77
B	Dapma7bEVm027557t1	Serine/threonine-protein kinase PDIK1L	4.14	2.84e-06	-2.91	0.01
B	Dapma7bEVm022071t1	deoxynucleoside kinase-like	1.63	0.01	-1.35	0.56
B	Dapma7bEVm005134t1	U4/U6 small nuclear ribonucleoprotein Prp31	511.43	0.00513	-659.39	0.003
B	Dapma7bEVm028904t1	Rho guanine nucleotide exchange factor 26	1.64	0.04	1.38	0.98
B	Dapma7bEVm009601t1	Chitinase-3-like protein 3	4.46	2.19e-08	-1.96	0.31
B	Dapma7bEVm002407t1	putative Cystatin	5.55	1.74e-05	-3.33	4.37e-05
B	Dapma7bEVm023875t1	Major facilitator superfamily domain-containing protein 8	2.22	0.01	1.23	1
B	Dapma7bEVm010824t1	RNA-binding protein MEX3B	17.18	0.00131	-25.68	0.00898
B	Dapma7bEVm027874t1	mannosylglucosyl-3-phosphoglycerate phosphatase isoform X1	1.95	0.00618	-1	1
B	Dapma7bEVm006264t1	synaptotagmin-10 isoform X3	1.83	0.00662	1.05	1
B	Dapma7bEVm001190t1	Protein Fatty acyl-CoA reductase	7.6	1.79e-10	-4.67	0.000692
B	Dapma7bEVm027632t1	dorsal-ventral patterning protein Sog	1.78	0.04	1.73	0.34
B	Dapma7bEVm006765t1	gastric caeca sugar transporter	3.73	1.09e-05	-2.23	0.11
B	Dapma7bEVm002942t1	Cuticular protein	107.36	8.21e-06	-17.55	0.05
B	Dapma7bEVm011894t1	cuticle protein1b	5.34	1.25e-07	-1.89	0.69
B	Dapma7bEVm012042t1	intraflagellar transport protein 52 homolog isoform X2	2.03	0.01	-1.05	1
B	Dapma7bEVm009598t1	Cuticular protein 49Ag	19.83	0	-4.47	0.03
B	Dapma7bEVm010980t1	Twist-related protein 2	12.22	1.36e-10	-9.52	5.52e-05
B	Dapma7bEVm004796t1	cyclin-O	15.72	0.000101	-4.65	0.13
B	Dapma7bEVm007054t1	putative Cationic amino acid transporter	24.07	3.3e-12	-15.48	1.35e-06
B	Dapma7bEVm009937t1	Cuticular protein	26.25	1.96e-10	-5.21	0.08
B	Dapma7bEVm002461t1	Cuticular protein 30F	3.42	6.41e-06	-2.01	0.19
B	Dapma7bEVm023901t1	Gliomedin-like protein	593.17	0.00356	-114.72	0.07
B	Dapma7bEVm005117t1	monocarboxylate transporter 10 isoform X1	7.66	1.66e-10	-3.08	0.05
B	Dapma7bEVm027558t1	Relaxin receptor 1	4.47	2.15e-05	-1.88	0.64
B	Dapma7bEVm007573t1	Cystatin-like protein	1.82	0.03	-1.91	0.1
B	Dapma7bEVm027517t1	acyl-CoA synthetase family member 3, mitochondrial	1.82	0.01	-1.23	1
B	Dapma7bEVm015456t1	protein tyrosine phosphatase domain-containing protein 1-like	2.2	0.0015	-1.31	0.94
B	Dapma7bEVm023718t1	putative Cationic amino acid transporter	7.84	1.36e-07	-1.5	1
B	Dapma7bEVm015139t1	putative Hemicentin-1	1.89	0.03	1.48	0.78
B	Dapma7bEVm006098t1	Mediator of RNA polymerase II transcription subunit 7	54.09	0.00827	-1.18	1
B	Dapma7bEVm005394t1	Cytochrome b5	-1.87	0.000698	13.42	0
B	Dapma7bEVm003259t1	putative Lipase 3	14.21	5.25e-08	-2.93	0.44
B	Dapma7bEVm029600t1	hypothetical protein DAPPUDRAFT_309050	323.95	0.01	-39	0.28
B	Dapma7bEVm002060t1	Cuticular protein 49Ag	68.58	7.85e-08	-32.98	0.000159
B	Dapma7bEVm029163t1	putative Cuticular protein	11.14	2.83e-09	-14.48	1.93e-09
B	Dapma7bEVm009710t1	solute carrier family 12 member 1 isoform X1	8.49	1.19e-08	-2.33	0.47
B	Dapma7bEVm023229t1	Eukaryotic translation initiation factor 4E transporter	4.51	7.82e-05	-2.1	0.45
B	Dapma7bEVm009952t1	Chorion peroxidase	2.58	0.00516	1.21	1
B	Dapma7bEVm011009t1	putative Cuticular protein	59.12	3.06e-07	-10.74	0.04
B	Dapma7bEVm012018t1	putative Alpha1,3-fucosyltransferase C	2.28	0.03	-1.19	1
B	Dapma7bEVm005340t1	methyltransferase-like protein 7A	7.55	7.35e-08	-3.63	0.01
B	Dapma7bEVm029242t1	protein roadkill isoform X2	360.34	0.01	-123.36	0.08
B	Dapma7bEVm005944t1	putative Lipase	2.28	0.03	1.34	1
B	Dapma7bEVm008780t1	hypothetical protein DAPPUDRAFT_115953	3.61	0.00311	1.1	1
B	Dapma7bEVm001122t1	Relaxin receptor 1	2.21	0.04	1.68	0.6
B	Dapma7bEVm018402t1	putative Cuticular protein	12.9	0.000225	-10.72	0.0014
B	Dapma7bEVm009510t1	I'M NOT DEAD yet protein	2.84	0.00388	6.49	0.03
B	Dapma7bEVm002507t1	putative Cuticular protein	8.52	1.99e-05	-2.8	0.3
B	Dapma7bEVm018252t1	cuticle protein3a	9.22	8.56e-07	-1.79	0.98
B	Dapma7bEVm016175t1	Cuticular protein	268.66	0.02	-93.4	0.09
B	Dapma7bEVm022902t1	putative Cuticular protein	69.57	9.38e-05	-21.49	0.03
B	Dapma7bEVm030413t1	Mycosubtilin synthase subunit C	5.03	0.000923	-1.58	1
B	Dapma7bEVm009696t1	hypothetical protein DAPPUDRAFT_309050	229.18	0.03	-74.84	0.13
B	Dapma7bEVm000818t1	F-box only protein 18	1.56	0.02	2.22	0.00921
B	Dapma7bEVm018453t1	Solute carrier family 22 member 15	1.98	2.28e-06	-1.21	1
B	Dapma7bEVm015396t1	putative Cuticular protein	28.83	1.78e-06	-13.75	0.00572
B	Dapma7bEVm005126t1	Low-density lipoprotein receptor-related protein 2	2.53	0.03	1.17	1
B	Dapma7bEVm005373t1	CG32242-PA-like protein	250.12	0.02	-35.69	0.3
B	Dapma7bEVm011337t1	putative TIMELESS/TIM-1 protein	2.77	0.02	-1.06	1
B	Dapma7bEVm010082t1	putative Cuticular protein	228.81	0.02	-32.53	0.35
B	Dapma7bEVm008106t1	ets DNA-binding protein pokkuri-like isoform X3	5.41	0.000158	-1.49	1
B	Dapma7bEVm005358t1	putative Cuticular protein	10.74	2.23e-05	-5.85	0.02
B	Dapma7bEVm010090t1	cuticle protein3a	56.05	0.00029	-14.92	0.1
B	Dapma7bEVm005051t1	ABC protein, subfamily ABCH	4.01	0.00185	1.36	1
B	Dapma7bEVm002849t1	cell adhesion molecule 3-like isoform X1	3.04	0.03	-1.19	1
B	Dapma7bEVm022898t1	putative Cuticular protein	11.03	5.02e-05	-3.63	0.28
B	Dapma7bEVm028364t1	hypothetical protein DAPPUDRAFT_309050	4.23	0.00357	-2.24	0.57
B	Dapma7bEVm028485t1	endothelin-converting enzyme 1-like	-1.64	0.005	1.56	0.05
B	Dapma7bEVm019893t1	putative Cuticular protein	16.95	0.0025	-2.19	1
B	Dapma7bEVm004207t1	asparagine-rich zinc finger protein AZF1 isoform X1	7.6	0.00952	-1.65	1
B	Dapma7bEVm012762t1	hypothetical protein DAPPUDRAFT_303459	3.21	0.01	-1.86	0.78
B	Dapma7bEVm014962t1	putative Cuticular protein	8.91	0.0015	-2.07	0.88
B	Dapma7bEVm003393t1	putative Cuticular protein	35.76	0.00237	-6.27	0.52
B	Dapma7bEVm003788t1	pro-resilin-like	5.53	0.03	-5.04	0.04
B	Dapma7bEVm018443t1	putative Cuticular protein	24.35	0.01	-8.35	0.02
B	Dapma7bEVm009688t1	Cytochrome P450 26C1	3.9	0.04	-2.33	0.58
B	Dapma7bEVm028456t1	Cuticular protein	10.88	0.005	-5.38	0.31
B	Dapma7bEVm029215t1	Helicase 89B	13.45	0.01	-7.49	0.23
C	Dapma7bEVm020225t1	Vitellogenin fused with superoxide dismutase	-2.46	3.09e-09	-1.9	0.0012
C	Dapma7bEVm002960t1	vitellogenin fused with superoxide dismutase	-2.76	1.33e-09	-2.22	2.74e-05
C	Dapma7bEVm024402t1	vitellogenin fused with superoxide dismutase	-2.45	6.74e-09	-1.77	0.06
C	Dapma7bEVm030424t1	Vitellogenin fused with superoxide dismutase	-2.38	2.05e-08	-1.9	0.00822
C	Dapma7bEVm021263t1	Vitellogenin fused with superoxide dismutase	-2.48	3.03e-09	-1.76	0.04
C	Dapma7bEVm020442t1	Vitellogenin fused with superoxide dismutase	-7.59	0	-4.62	3.03e-08
C	Dapma7bEVm000432t1	fatty acid-binding protein, muscle-like isoform X2	-2.24	0.000166	-2.12	3.41e-05
C	Dapma7bEVm015180t1	trypsin	-1.9	0.000447	-7.42	0
C	Dapma7bEVm001565t1	carboxypeptidase B-like	-2.32	2.65e-06	-2.78	2.91e-09
C	Dapma7bEVm015349t1	reticulon-1-A isoform X3	-1.6	0.00844	-1.96	0.00144
C	Dapma7bEVm015029t1	trypsin 152	-2.47	0.000243	-1.78	0.01
C	Dapma7bEVm027441t1	Endoribonuclease-like protein	-3.1	8.58e-07	-4.7	3.88e-10
C	Dapma7bEVm016630t1	trypsin	-2.44	2.88e-08	-8.21	0
C	Dapma7bEVm000566t1	putative Serine-peptidase 212	-1.93	0.01	-1.27	0.74
C	Dapma7bEVm027612t1	putative Cuticular protein 72Eb	-3.34	4.05e-07	-2.06	0.03
C	Dapma7bEVm009982t1	carboxypeptidase A2-like	-2.98	8.36e-09	-2.08	7.38e-05
C	Dapma7bEVm001468t1	maltase A3-like	-3.29	1.88e-06	-1.04	1
C	Dapma7bEVm010565t1	probable chitinase 10	-4.12	3.95e-14	1.25	0.9
C	Dapma7bEVm027719t1	C-type lectin 37Db-like	-2.53	0.000494	-7.26	0
C	Dapma7bEVm000809t1	Aminopeptidase N	-2.49	5.83e-07	-3.11	3.64e-09
C	Dapma7bEVm000112t1	beta-galactosidase-1-like protein 2	-3.06	2.15e-07	-1.67	0.03
C	Dapma7bEVm004441t1	apolipoprotein D-like	-3.24	1.38e-06	-2.42	5.97e-05
C	Dapma7bEVm010745t1	trypsin	-2.08	0.00193	-3.18	6.27e-07
C	Dapma7bEVm000805t1	Aminopeptidase N	-2.21	4.09e-06	-3.08	6.07e-09
C	Dapma7bEVm010891t1	Ferritin subunit precursor	-2.7	1.61e-05	-1.39	0.37
C	Dapma7bEVm001227t1	delta(7)-sterol 5(6)-desaturase erg32-like	-2.05	0.00186	-3.63	4.67e-14
C	Dapma7bEVm010310t1	Endoribonuclease-like protein	-3.38	7.54e-11	-1.89	0.000561
C	Dapma7bEVm002043t1	Translocon-associated protein subunit beta	-1.61	0.00608	-2.17	0.00395
C	Dapma7bEVm002061t1	apolipoprotein D-like	-2.71	8.31e-09	-2.73	2.39e-07
C	Dapma7bEVm009556t1	Seizure 6-like protein	-2.56	2.85e-05	-1.73	0.08
C	Dapma7bEVm015298t1	Hepatocyte growth factor-like protein	-2.22	0.00237	-1.58	0.11
C	Dapma7bEVm010312t1	putative Peritrophic matrix protein	-2.49	3.78e-05	-1.28	0.6
C	Dapma7bEVm000101t1	vitellogenin-superoxide dismutase fusion protein	-2.58	5.94e-10	-1.76	0.03
C	Dapma7bEVm001287t1	C-type lectin domain family 4 member E	-1.83	0.00447	-2.06	0.000476
C	Dapma7bEVm002389t1	translocating chain-associated membrane protein 1-like 1	-1.61	0.00327	-2.07	0.000215
C	Dapma7bEVm027611t1	putative Cuticular protein 72Eb	-3.37	1.48e-07	-1.09	1
C	Dapma7bEVm000228t1	CLUMA_CG016448, isoform A	-2.01	0.00024	-1.66	0.06
C	Dapma7bEVm018830t1	putative Transmembrane Protease serine 9	-2.51	0.000624	-2.97	0.000226
C	Dapma7bEVm014964t1	Endo-beta-1,4-mannanase	-4.44	1.35e-14	1.43	0.21
C	Dapma7bEVm002295t1	adenosine deaminase CECR1-like	-1.84	0.00214	-3.15	3.92e-11
C	Dapma7bEVm012412t1	fatty acid-binding protein, liver	-2.29	5.53e-09	-1.17	0.98
C	Dapma7bEVm001160t1	Membrane-bound alkaline phosphatase	-2.47	0.000237	-2.44	0.000602
C	Dapma7bEVm009940t1	mucin-19 isoform X1	-2.36	2.89e-10	-1.58	0.08
C	Dapma7bEVm002031t1	Serine protease 57	-2.06	0.00538	-1.52	0.16
C	Dapma7bEVm023911t1	putative Trypsin-7	-1.73	0.000438	-7.4	0
C	Dapma7bEVm015135t1	putative Trypsin-7	-1.74	0.00106	-6.97	0
C	Dapma7bEVm002412t1	Seizure 6-like protein	-2.06	0.00214	-1.83	0.01
C	Dapma7bEVm000709t1	delta(24)-sterol reductase-like	-1.51	0.00511	-2.67	3.89e-09
C	Dapma7bEVm001435t1	transmembrane protein 214-A	-1.63	0.00106	-2.29	3.7e-06
C	Dapma7bEVm022839t1	putative Transmembrane Protease serine 9	-3.41	8.43e-06	-4.37	9.42e-07
C	Dapma7bEVm001654t1	putative Cystatin	-1.63	0.000906	-2.21	1.98e-05
C	Dapma7bEVm004092t1	angiotensin-converting enzyme isoform X2	-2.99	3.62e-07	-1.63	0.05
C	Dapma7bEVm000159t1	Angiotensin-converting enzyme	-2.75	0.000723	1.19	1
C	Dapma7bEVm004180t1	glucosylceramidase-like	-2.43	0.000303	-2.06	0.000593
C	Dapma7bEVm010173t1	Alcohol dehydrogenase A	-2.86	4.71e-06	-2.73	6.2e-09
C	Dapma7bEVm000281t1	lysosomal alpha-mannosidase	-2.71	5.81e-07	1.04	1
C	Dapma7bEVm010171t1	Hepatocyte growth factor-like protein	-1.5	0.05	-5.25	0
C	Dapma7bEVm002255t1	putative inorganic phosphate cotransporter isoform X2	-5.4	0	-6.47	0
C	Dapma7bEVm001487t1	Alpha-1,3-mannosyl-glycoprotein 4-beta-N-acetylglucosaminyltransferase B	-1.81	0.00138	-1.59	0.05
C	Dapma7bEVm018513t1	carboxypeptidase A2-like	-2.66	3.72e-05	-1.43	0.25
C	Dapma7bEVm010365t1	inositol-3-phosphate synthase 1	-1.56	0.00422	-2.13	0.000297
C	Dapma7bEVm016956t1	apolipoprotein D-like	-2.4	6.1e-07	-3.14	1.15e-08
C	Dapma7bEVm027846t1	Serine protease 57	-2.38	0.00286	-1.32	0.65
C	Dapma7bEVm000474t1	vacuolar proton translocating ATPase 116 kDa subunit A isoform, putative	-1.76	0.00217	-1.36	0.37
C	Dapma7bEVm022355t1	vitellogenin fused with superoxide dismutase	-2.57	0.00849	-2.13	0.00675
C	Dapma7bEVm000560t1	Oxygen-dependent coproporphyrinogen-III oxidase	-1.71	0.00024	-2.04	0.000177
C	Dapma7bEVm001222t1	putative Serine-peptidase 212	-2.5	0.000217	-1.47	0.62
C	Dapma7bEVm009791t1	Phytanoyl-CoA dioxygenase, peroxisomal	-2.09	6.38e-05	-1.43	0.22
C	Dapma7bEVm010847t1	putative Transmembrane protease serine 11D	-5.18	2.33e-10	-5.5	0
C	Dapma7bEVm009692t1	Protein shuttle craft-like Protein	-1.82	0.000158	-3.22	1.66e-12
C	Dapma7bEVm027621t1	putative Cystatin	-1.73	1.35e-05	-2.13	7.92e-05
C	Dapma7bEVm010732t1	trypsin alpha-3-like	-3.08	0.00312	-13.5	1.02e-05
C	Dapma7bEVm004919t1	putative alpha-amylase	-2.42	0.000134	-4.71	0
C	Dapma7bEVm024040t1	Krueppel factor 4/sw-like protein	-3.06	2.66e-10	-2.62	1.2e-07
C	Dapma7bEVm005551t1	putative UDP-glucuronosyltransferase	-2.5	0.01	-5.96	0
C	Dapma7bEVm007249t1	DNA/RNA non-specific nuclease 1	-2.33	0.0001	-1.63	0.04
C	Dapma7bEVm027561t1	Membrane-bound alkaline phosphatase	-1.91	0.000763	-2.2	0.00253
C	Dapma7bEVm006354t1	Dehydrogenase/reductase SDR family member 4	-4.15	8.97e-10	-1.04	1
C	Dapma7bEVm018429t1	Polyprenol reductase	-2.69	0.01	-14.57	0
C	Dapma7bEVm019332t1	putative Transmembrane protease serine 11D	-3.68	0.0035	-1.51	0.88
C	Dapma7bEVm005357t1	ferritin heavy chain	-3.24	9.26e-06	-4.97	0
C	Dapma7bEVm001825t1	sphingomyelin phosphodiesterase isoform X2	-2.54	2.79e-06	-1.05	1
C	Dapma7bEVm009835t1	pancreatic triacylglycerol lipase-like	-1.93	9.82e-05	-1.77	0.00907
C	Dapma7bEVm001452t1	tRNA 2-thiocytidine biosynthesis protein TtcA	-2.29	7.85e-08	-2.39	1.77e-06
C	Dapma7bEVm000539t1	Major facilitator superfamily domain-containing protein 8	-2.3	6.24e-06	-1.29	0.67
C	Dapma7bEVm004763t1	carboxypeptidase B-like	-2.18	0.000415	-1.26	0.8
C	Dapma7bEVm019271t1	putative Transmembrane Protease serine 9	-3.49	7.82e-08	-3.21	0.00132
C	Dapma7bEVm001245t1	putative Peritrophic matrix protein	-2.32	0.000495	-4.04	0
C	Dapma7bEVm001109t1	ectonucleotide pyrophosphatase/phosphodiesterase family member 3	-2.35	1.33e-07	-1.71	0.02
C	Dapma7bEVm019270t1	putative Transmembrane Protease serine 9	-4.88	0.03	-3.1	0.000837
C	Dapma7bEVm005096t1	monocarboxylate transporter 12	-1.84	2.12e-06	-1.81	0.000779
C	Dapma7bEVm000188t1	ABC protein, subfamily ABCG	-2.38	0.000151	-1.1	1
C	Dapma7bEVm028420t1	mucin-19 isoform X1	-1.87	0.00577	-1.78	0.04
C	Dapma7bEVm001476t1	Transmembrane protease serine 9	-1.78	0.00358	-2.47	6.92e-08
C	Dapma7bEVm009714t1	aminopeptidase N-like	-2.05	0.000861	-1.52	0.2
C	Dapma7bEVm027464t1	ABC protein, subfamily ABCA	-2.04	0.000107	-1.14	1
C	Dapma7bEVm000393t1	neutral ceramidase-like	-2.42	0.00146	-1.33	0.52
C	Dapma7bEVm001634t1	Seizure 6-like protein	-2.13	0.00455	-1.87	0.00673
C	Dapma7bEVm027453t1	maltase-glucoamylase, intestinal-like	-2.03	0.01	-1.26	0.8
C	Dapma7bEVm018488t1	Cuticular protein	-2.5	2.6e-07	-1.32	0.47
C	Dapma7bEVm003906t1	Serine protease 57	-2.4	9.24e-06	-1.53	0.1
C	Dapma7bEVm028938t1	trypsin	-2.88	0.00298	-1.82	0.21
C	Dapma7bEVm006519t1	cobalamin-binding-like protein	-1.6	0.00956	-1.46	0.27
C	Dapma7bEVm003570t1	putative Nose resistant to fluoxetine protein	-2.88	1.41e-11	-2.08	2.27e-05
C	Dapma7bEVm004427t1	stromal cell-derived factor 2	-6.89	0.00843	-27.61	0
C	Dapma7bEVm009496t1	protein 5NUC-like	-2.19	0.000284	-1.06	1
C	Dapma7bEVm018537t1	cationic amino acid transporter 3	-1.91	0.00286	-1.87	0.00604
C	Dapma7bEVm010142t1	Protein cueball	-1.74	0.000348	-2.42	3.99e-08
C	Dapma7bEVm001697t1	epithelial chloride channel protein-like	-6.11	4.45e-11	1.15	1
C	Dapma7bEVm004610t1	solute carrier organic anion transporter family member 5A1	-2.04	0.00901	-3.25	1.69e-09
C	Dapma7bEVm015305t1	putative Trypsin-7	-3.11	1.54e-11	-1.76	0.03
C	Dapma7bEVm011089t1	fatty acid-binding protein, heart	-2.16	4.8e-05	-2.31	0.000497
C	Dapma7bEVm004723t1	Lysosome membrane protein 2	-3.33	3.96e-06	-3.28	6.91e-14
C	Dapma7bEVm019263t1	Carboxypeptidase A4	-2.75	0.00215	-1.23	0.88
C	Dapma7bEVm011550t1	glucosamine-6-phosphate isomerase isoform X1	-2.22	1.66e-08	-1.44	0.13
C	Dapma7bEVm001973t1	Hydroxylysine kinase	-1.64	0.0028	-2.26	5.09e-07
C	Dapma7bEVm015081t1	Sulfotransferase family cytosolic 1B member	-46.99	1.47e-06	-1.52	1
C	Dapma7bEVm001218t1	cholesterol 7-desaturase-like	-1.85	0.00204	-2.43	3.46e-07
C	Dapma7bEVm027515t1	deoxyribonuclease I	-3.46	9.57e-08	-1.32	0.44
C	Dapma7bEVm000971t1	Retinol dehydrogenase 14	-2.45	0.00549	-3.03	1.58e-07
C	Dapma7bEVm009565t1	gamma-glutamyltranspeptidase 1-like isoform X1	-2.29	8.06e-05	-1.63	0.05
C	Dapma7bEVm015156t1	Peptide transporter family 1	-2.69	7.03e-06	-1.26	0.78
C	Dapma7bEVm001566t1	Carboxypeptidase B	-2.04	0.000919	-1.56	0.05
C	Dapma7bEVm001463t1	cytochrome P450, putative	-14.62	0	-1.05	1
C	Dapma7bEVm002604t1	Reversion-inducing cysteine-rich protein with Kazal motifs	-2.41	7.43e-08	-1.79	0.05
C	Dapma7bEVm000714t1	Acid trehalase-like protein 1	-2.77	3.75e-07	-1.25	0.85
C	Dapma7bEVm023653t1	prodigiosin synthesizing transferase PigC-like isoform X1	-1.62	0.02	-2.09	4.7e-05
C	Dapma7bEVm006576t1	Delta-aminolevulinic acid dehydratase	-2.91	1.22e-08	-1.63	0.02
C	Dapma7bEVm027442t1	Endoribonuclease-like protein	-2.76	0.01	-4.9	1.71e-10
C	Dapma7bEVm005432t1	copper-transporting ATPase 1 isoform X2	-7.97	7.43e-07	-1.1	1
C	Dapma7bEVm009997t1	cuticle protein CB5	-206.25	7.35e-08	1.14	1
C	Dapma7bEVm000328t1	Zinc carboxypeptidase A 1	-2.74	0.00032	-1.43	0.27
C	Dapma7bEVm002513t1	apolipoprotein D-like	-2.64	0.000909	-1.82	0.02
C	Dapma7bEVm011678t1	cytidine deaminase-like	-2.51	2.7e-05	-1.65	0.18
C	Dapma7bEVm005151t1	Facilitated trehalose transporter Tret1	-3.9	5.06e-06	-1.69	0.09
C	Dapma7bEVm003251t1	proton-coupled amino acid transporter-like protein pathetic isoform X4	-2.23	0.02	-2.65	4.55e-05
C	Dapma7bEVm022722t1	putative Peritrophic matrix protein	-2	0.02	-1.98	0.00456
C	Dapma7bEVm004928t1	glutathione S-transferase	-2.11	0.00681	-1.43	0.33
C	Dapma7bEVm028569t1	Drop dead	-2.76	0.000607	-1.65	0.26
C	Dapma7bEVm001009t1	Acyl-CoA-binding protein	-1.94	0.04	-2.56	4.91e-05
C	Dapma7bEVm006506t1	transcription factor Maf	-2.24	0.02	-3.63	7.85e-09
C	Dapma7bEVm010410t1	Sulfotransferase family cytosolic 1B member	-3.55	2.44e-05	-2.08	0.00329
C	Dapma7bEVm011377t1	Acylpyruvase FAHD1, mitochondrial	-2.4	8.78e-06	-2.02	0.000717
C	Dapma7bEVm015616t1	putative Transmembrane protease serine 11D	-4	0.0053	-3.88	0.00897
C	Dapma7bEVm010379t1	proton-coupled amino acid transporter-like protein CG1139	-2.85	0.00012	-1.33	0.68
C	Dapma7bEVm002593t1	chorion peroxidase-like	-17.07	3.23e-06	1.54	0.88
C	Dapma7bEVm011333t1	Angiotensin-converting enzyme	-16.72	7.41e-10	1.37	1
C	Dapma7bEVm011121t1	multidrug resistance protein homolog 49 isoform X1	-3.07	0.000182	-1.67	0.19
C	Dapma7bEVm003747t1	proton-coupled amino acid transporter-like protein CG1139	-3.8	9.14e-05	-1.33	0.8
C	Dapma7bEVm015674t1	Sodium-independent sulfate anion transporter	-3.33	0.000355	1.05	1
C	Dapma7bEVm027728t1	chorion peroxidase-like	-30.32	0.00474	1.23	1
C	Dapma7bEVm003335t1	organic solute transporter subunit alpha-like	-2.7	0.0011	-1.3	0.97
C	Dapma7bEVm029399t1	DNA-directed RNA polymerase III subunit RPC1	-14.18	0.02	-5.35	0.07
C	Dapma7bEVm003135t1	ABC protein, subfamily ABCG	-2.8	0.000306	-1.63	0.2
C	Dapma7bEVm008173t1	Glycoprotein-N-acetylgalactosamine 3-beta-galactosyltransferase 1	-2.94	0.04	-1.85	0.76
C	Dapma7bEVm007604t1	Membrane progestin receptor gamma	-2.42	0.05	-1.75	0.24
C	Dapma7bEVm030197t1	cationic amino acid transporter 3	-4.18	0.01	-2.15	0.08
C	Dapma7bEVm011052t1	G-protein coupled receptor, putative	-3.03	0.00301	-1.51	0.55
C	Dapma7bEVm014732t1	vacuolar ATPase assembly integral membrane protein VMA21 homolog	-16.48	0.02	-1.94	0.92
D	Dapma7bEVm014991t1	Integrator complex subunit 5	-1.97	4.21e-05	-1.28	0.78
D	Dapma7bEVm001511t1	Alpha-amylase 1	-2.65	0.000474	1.93	0.000717
D	Dapma7bEVm027479t1	vitellogenin 1	-1.94	0.000101	-1.32	0.64
D	Dapma7bEVm010172t1	chymotrypsin-like protein	-2.86	5.47e-05	1.1	1
D	Dapma7bEVm001607t1	putative Cuticular protein 72Eb	-3.68	2.61e-07	1.25	0.91
D	Dapma7bEVm001605t1	putative Cuticular protein 72Eb	-3.72	3.54e-07	1.25	0.89
D	Dapma7bEVm000066t1	alpha amylase	-3.01	4.64e-05	1.66	0.02
D	Dapma7bEVm010147t1	chitinase-3-like protein 1 isoform X2	-2.64	0.00144	2.1	0.00639
D	Dapma7bEVm000486t1	Neprilysin 5	-1.74	0.0011	-1.3	0.5
D	Dapma7bEVm009630t1	beta-1,3-glucan-binding protein precursor	-2.66	1.74e-09	2.04	0.00395
D	Dapma7bEVm010695t1	peroxidase-like isoform X2	-2.06	0.03	1.84	0.01
D	Dapma7bEVm000343t1	vitellogenin fused with superoxide dismutase	-2.73	2.41e-11	1.25	0.85
D	Dapma7bEVm001332t1	Cathepsin L2	-3.82	0	1.67	0.02
D	Dapma7bEVm028055t1	chondroitin proteoglycan 2-like	-2.21	8.65e-06	1.42	0.34
D	Dapma7bEVm000556t1	Lactase-phlorizin hydrolase	-2.9	6.92e-08	1.01	1
D	Dapma7bEVm010856t1	predicted protein	-2.37	0.000661	-1.01	1
D	Dapma7bEVm000952t1	Lysosomal aspartic Protease	-2.63	0.000222	1.41	0.35
D	Dapma7bEVm001460t1	Carboxylic ester hydrolase	-3.25	6.67e-05	2.52	3.89e-06
D	Dapma7bEVm002744t1	chitinase-3-like protein 1 isoform X2	-2.22	0.000197	1.07	1
D	Dapma7bEVm022714t1	putative Cuticular protein 72Eb	-1.96	3.1e-05	-1.11	1
D	Dapma7bEVm015011t1	Zinc carboxypeptidase A 1	-3.02	3.32e-08	1.27	0.63
D	Dapma7bEVm002227t1	angiotensin-converting enzyme isoform X2	-2.67	0.000123	1.31	0.52
D	Dapma7bEVm028877t1	Zinc carboxypeptidase A 1	-2.57	0.000203	1.57	0.09
D	Dapma7bEVm009462t1	spectrin beta chain, non-erythrocytic 1 isoform X5	-1.59	0.02	1.48	0.29
D	Dapma7bEVm027885t1	Zinc carboxypeptidase A 1	-2.32	0.00017	1.58	0.05
D	Dapma7bEVm010378t1	acyl-CoA Delta(11) desaturase-like	-1.99	8.05e-06	-1.24	0.75
D	Dapma7bEVm000951t1	hypothetical protein DAPPUDRAFT_231296	-2.56	1.4e-05	2.05	0.000208
D	Dapma7bEVm000749t1	putative Serine-peptidase 212	-2.23	0.000261	1.99	0.07
D	Dapma7bEVm000834t1	putative A disintegrin and metalloproteinase with thrombospondin motifs 2	-4.6	0	2.04	0.01
D	Dapma7bEVm011016t1	Cathepsin L	-1.83	0.000229	1.85	0.00267
D	Dapma7bEVm002440t1	Pancreatic lipase-related protein 2	-2.57	1.16e-06	2.52	5.17e-07
D	Dapma7bEVm000320t1	Lactase-phlorizin hydrolase	-2.61	0.000426	1.42	0.29
D	Dapma7bEVm000441t1	vitellogenin-like isoform X1	-1.73	0.00168	-1.19	0.88
D	Dapma7bEVm009528t1	protein mesh isoform X2	-2.03	0.00462	1.35	0.62
D	Dapma7bEVm000923t1	Retinal dehydrogenase 1	-1.72	0.0018	1.5	0.1
D	Dapma7bEVm018634t1	putative Cytochrome P450 6a18	-1.84	0.00261	1.99	0.00637
D	Dapma7bEVm000660t1	Procollagen-lysine,2-oxoglutarate 5-dioxygenase 3	-3.57	0	1.14	1
D	Dapma7bEVm004489t1	CLUMA_CG000612, isoform A	-6.06	0	2.45	0.000356
D	Dapma7bEVm005260t1	adenosine kinase 2	-1.54	0.02	1.22	0.76
D	Dapma7bEVm000665t1	Chorion peroxidase	-2.09	0.000102	2.26	8.74e-05
D	Dapma7bEVm002404t1	putative Peritrophic matrix protein	-1.92	0.00159	1.95	0.12
D	Dapma7bEVm005585t1	Zinc carboxypeptidase A 1	-2.63	1.09e-05	1.79	0.0091
D	Dapma7bEVm010471t1	Peroxisomal multifunctional enzyme type 2	-1.52	0.04	1.12	1
D	Dapma7bEVm000413t1	adenylyl cyclase-associated protein 1 isoform X2	-19.38	6.76e-06	2.89	0.11
D	Dapma7bEVm009907t1	7-dehydrocholesterol reductase-like	-2.64	3.86e-10	1.07	1
D	Dapma7bEVm011300t1	protein N-terminal asparagine amidohydrolase	-2.25	1.44e-07	1.61	0.02
D	Dapma7bEVm009756t1	glutamyl aminopeptidase-like	-1.56	0.03	1.07	1
D	Dapma7bEVm000879t1	Angiotensin-converting enzyme	-3.44	0	1.63	0.36
D	Dapma7bEVm009864t1	chitin synthase 1	-1.85	0.00283	1.57	0.11
D	Dapma7bEVm003964t1	Microsomal glutathione S-transferase 1	-1.8	0.000214	1.09	1
D	Dapma7bEVm010374t1	chitinase-3-like protein 1	-2.34	0.00144	1.63	0.07
D	Dapma7bEVm002674t1	Pyruvate kinase	-1.73	0.000151	-1.24	0.69
D	Dapma7bEVm015049t1	RNA-binding protein fusilli	-1.64	0.00255	-1	1
D	Dapma7bEVm002381t1	Ferrochelatase, mitochondrial	-2.17	8.97e-07	1.11	1
D	Dapma7bEVm001274t1	Chymotrypsin-like protein	-3.03	0.000732	1.28	0.87
D	Dapma7bEVm010391t1	putative Coagulation factor X	-4.28	2.82e-11	1.64	0.34
D	Dapma7bEVm000628t1	electroneutral sodium bicarbonate exchanger 1 isoform X9	-1.84	0.00014	1.88	0.00423
D	Dapma7bEVm002980t1	multidrug resistance-associated protein 9 isoform X3	-2.34	1.12e-07	1.36	0.36
D	Dapma7bEVm018472t1	carboxypeptidase B-like	-2.44	0.000512	-1.05	1
D	Dapma7bEVm027414t1	Angiotensin-converting enzyme	-2.13	8.06e-06	-1.01	1
D	Dapma7bEVm001915t1	carboxypeptidase D-like	-1.84	0.000135	1.55	0.05
D	Dapma7bEVm009695t1	trypsin	-1.52	0.04	-1.04	1
D	Dapma7bEVm003589t1	putative Endoglucanase	-2.07	5.77e-07	-1.16	1
D	Dapma7bEVm007629t1	X-box-binding protein 1	-2.09	3.92e-06	2.24	8.8e-05
D	Dapma7bEVm009616t1	Long-chain fatty acid transport protein 1	-2.67	1.22e-07	2.2	0.0041
D	Dapma7bEVm000817t1	maltase-glucoamylase, intestinal-like	-1.72	0.00254	1.22	0.82
D	Dapma7bEVm015067t1	putative Peritrophic matrix protein	-2.24	0.000115	1.26	0.87
D	Dapma7bEVm010358t1	transforming growth factor-beta-induced protein ig-h3-like	-2.43	2.12e-06	1.49	0.28
D	Dapma7bEVm001998t1	Cel7A fusion protein	-3.08	8.93e-10	2.1	0.000101
D	Dapma7bEVm015270t1	putative Peritrophic matrix protein	-2.39	2.71e-05	2.29	3.21e-05
D	Dapma7bEVm020470t1	transmembrane protein 14C isoform X2	-1.59	0.00378	1.2	0.88
D	Dapma7bEVm021352t1	Zinc carboxypeptidase A 1	-2.58	4.76e-08	1.57	0.07
D	Dapma7bEVm024366t1	Ig-like and fibronectin type-III domain-containing protein 1	-1.85	1.74e-05	1.96	0.00492
D	Dapma7bEVm003974t1	Myosin-VIIa	-1.68	0.0011	1.55	0.07
D	Dapma7bEVm015053t1	Carboxylic ester hydrolase	-2.88	0.0015	1.99	9.95e-05
D	Dapma7bEVm003316t1	3'(2'),5'-bisphosphate nucleotidase 1	-1.77	4.99e-05	1.04	1
D	Dapma7bEVm001081t1	Beta-mannosidase	-2.44	2.35e-07	1.23	0.85
D	Dapma7bEVm003181t1	ileal sodium/bile acid cotransporter-like	-2.29	0.000575	1.15	1
D	Dapma7bEVm000382t1	mucin-5AC	-1.75	0.000198	1.74	0.01
D	Dapma7bEVm002281t1	Luciferin 4-monooxygenase	-1.54	0.00579	-1.36	0.32
D	Dapma7bEVm015039t1	lysosomal alpha-mannosidase isoform X1	-2.59	0.00115	1.31	0.69
D	Dapma7bEVm000758t1	putative Peritrophic matrix protein	-2.44	8.51e-05	1.33	0.75
D	Dapma7bEVm001027t1	protocadherin-like wing polarity protein stan isoform X1	-1.59	0.05	1.39	0.37
D	Dapma7bEVm000390t1	N-acetylated-alpha-linked acidic dipeptidase 2	-2.27	5.74e-05	1.37	0.41
D	Dapma7bEVm001679t1	ATP-binding cassette sub-family A member 5	-1.6	0.00456	-1.37	0.36
D	Dapma7bEVm015260t1	Seizure 6-like protein	-2.55	1.34e-06	-1.22	0.85
D	Dapma7bEVm004111t1	Protein disulfide-isomerase A4	-1.81	3.73e-05	1.28	0.6
D	Dapma7bEVm001128t1	sodium-independent sulfate anion transporter	-1.63	0.00234	1.16	0.98
D	Dapma7bEVm003111t1	myogenesis-regulating glycosidase isoform X2	-2.26	1.24e-05	1.37	0.42
D	Dapma7bEVm002369t1	abhydrolase domain-containing protein 2 isoform X1	-1.55	0.00408	-1.39	0.27
D	Dapma7bEVm011773t1	CLUMA_CG000612, isoform A	-1.91	0.000271	1.17	0.97
D	Dapma7bEVm001771t1	duplex-specific nuclease	-2.06	1.94e-06	-1.07	1
D	Dapma7bEVm000420t1	peptidyl-glycine alpha-amidating monooxygenase-like	-1.79	0.000111	2.09	4.04e-05
D	Dapma7bEVm004667t1	Sphingosine-1-phosphate lyase 1	-1.95	6.44e-05	1.04	1
D	Dapma7bEVm000027t1	Multidrug resistance protein 1	-1.99	0.000669	1	1
D	Dapma7bEVm009480t1	caspase 8	-1.54	0.02	-1.07	1
D	Dapma7bEVm006010t1	vertebrate gliacolin-like protein	-2.16	1.86e-06	1.5	0.18
D	Dapma7bEVm000653t1	glycerol-3-phosphate dehydrogenase, mitochondrial isoform X1	-1.67	0.00101	1.4	0.3
D	Dapma7bEVm000596t1	protocadherin-like wing polarity protein stan	-1.63	0.0041	1.61	0.06
D	Dapma7bEVm022884t1	putative Exportin-2	-1.97	0.000448	-1.22	0.87
D	Dapma7bEVm000247t1	chitinase 16	-1.51	0.02	1.88	0.00236
D	Dapma7bEVm009746t1	sushi, von Willebrand factor type A, EGF and pentraxin domain-containing protein 1 isoform X1	-1.78	4.33e-05	2.06	0.00085
D	Dapma7bEVm022733t1	serine proteinase stubble	-2.89	0	1.77	0.00508
D	Dapma7bEVm003427t1	poly(U)-specific endoribonuclease isoform X1	-2.54	1.03e-08	-1.18	0.9
D	Dapma7bEVm010538t1	CD9 antigen	-1.84	0.0027	1.09	1
D	Dapma7bEVm024043t1	Serine protease 57	-1.77	0.00908	-1.21	0.87
D	Dapma7bEVm027384t1	Multidrug resistance protein 1	-1.92	6.49e-05	-1.09	1
D	Dapma7bEVm001752t1	villin-1-like isoform X1	-1.63	0.00873	-1.1	1
D	Dapma7bEVm018719t1	duplex-specific nuclease	-3.64	1.35e-14	2.05	0.000143
D	Dapma7bEVm009821t1	maltase 2-like	-2	0.000739	1.33	0.59
D	Dapma7bEVm023060t1	peroxidasin homolog	-1.67	0.00023	1.23	0.89
D	Dapma7bEVm011186t1	calexcitin-1	-1.99	0.000898	1.45	0.23
D	Dapma7bEVm004632t1	Sushi/von Willebrand factor type A/EGF/pentraxin domain-containing 1	-1.78	0.00286	-1.05	1
D	Dapma7bEVm027876t1	beta-galactosidase-1-like protein 2	-4.85	6.91e-10	1.96	8.14e-05
D	Dapma7bEVm010482t1	G-protein coupled receptor Mth2-like	-1.6	0.02	2.23	2.76e-06
D	Dapma7bEVm000449t1	unconventional myosin-IXb	-1.79	7.75e-05	2.13	8.53e-06
D	Dapma7bEVm003864t1	Secretory carrier-associated membrane protein 1	-2.06	0.000114	1.22	0.87
D	Dapma7bEVm010135t1	ecdysone 20-monooxygenase	-1.99	1.57e-07	1.51	0.05
D	Dapma7bEVm010990t1	glutathione S-transferase	-2.47	1.76e-08	1.76	0.00448
D	Dapma7bEVm001375t1	putative Peroxinectin	-1.57	0.0023	-1.05	1
D	Dapma7bEVm000771t1	putative small nuclear ribonucleoprotein G	-1.93	1.13e-06	1.79	0.00324
D	Dapma7bEVm001419t1	sphingomyelin phosphodiesterase isoform X1	-2.44	6.16e-11	2.4	1.2e-06
D	Dapma7bEVm001356t1	putative cation-transporting ATPase 13A3	-3.19	1.71e-05	1.58	0.05
D	Dapma7bEVm002578t1	alpha subunit of putative Na+/K+ ATPase	-1.51	0.01	-1.04	1
D	Dapma7bEVm023583t1	Helicase c-terminal domain containing-like protein	-1.84	0.00268	1.63	0.05
D	Dapma7bEVm000227t1	MTSS1-like protein isoform X5	-1.54	0.00385	-1.32	0.47
D	Dapma7bEVm002036t1	Serine/threonine-protein kinase/endoribonuclease IRE2	-1.75	0.01	1.53	0.14
D	Dapma7bEVm006879t1	V-type proton ATPase subunit D	-1.54	0.00895	-7.48	0.87
D	Dapma7bEVm001866t1	glucose-6-phosphate exchanger SLC37A2 isoform X2	-2.1	0.00146	1.03	1
D	Dapma7bEVm001526t1	protein hu-li tai shao-like isoform X1	-2.87	9.55e-07	1.78	0.01
D	Dapma7bEVm009878t1	carboxypeptidase B-like	-1.68	7.85e-05	2.06	3e-05
D	Dapma7bEVm011100t1	leucine-rich repeat neuronal protein 3-like	-1.99	0.000343	-1.05	1
D	Dapma7bEVm001863t1	chitinase 16	-2.08	4.29e-05	1.44	0.25
D	Dapma7bEVm023675t1	Deoxynucleoside kinase	-2.49	8.19e-09	-1.12	1
D	Dapma7bEVm014969t1	cadherin-related tumor suppressor	-1.69	0.00577	1.48	0.16
D	Dapma7bEVm001308t1	Lytic polysaccharide monooxygenase	-2.82	1.36e-06	1.73	0.17
D	Dapma7bEVm000147t1	putative Peritrophic matrix protein	-2.69	2.27e-05	-1.16	0.98
D	Dapma7bEVm011643t1	putative Trypsin-7	-1.73	0.0096	-1.11	1
D	Dapma7bEVm003394t1	phospholipid scramblase 2 isoform X1	-1.68	0.0026	1.35	0.34
D	Dapma7bEVm001402t1	putative Ribosomal protein l20	-2.07	2.87e-05	2.32	1.05e-06
D	Dapma7bEVm006179t1	transient receptor potential channel pyrexia-like	-1.6	0.01	1.9	6.53e-05
D	Dapma7bEVm010906t1	aminopeptidase N isoform X2	-1.74	0.000102	1.87	0.000249
D	Dapma7bEVm022738t1	putative Ribosomal protein l20	-1.59	0.00538	1.61	0.01
D	Dapma7bEVm015022t1	carboxypeptidase B-like	-2.76	9.39e-06	1.4	0.24
D	Dapma7bEVm004551t1	SH2 domain-containing protein 4B	-1.51	0.01	1.43	0.16
D	Dapma7bEVm029377t1	proto-oncogene tyrosine-protein kinase receptor Ret-like	-1.79	0.03	2.36	0.000766
D	Dapma7bEVm005721t1	enoyl-CoA delta isomerase 2, mitochondrial	-1.61	0.00357	-1.05	1
D	Dapma7bEVm018575t1	Methuselah 15-like protein	-1.51	0.00806	1.21	0.77
D	Dapma7bEVm010823t1	organic cation transporter protein	-2.17	0.000447	1.01	1
D	Dapma7bEVm001498t1	Eukaryotic translation initiation factor 2-alpha kinase	-2.02	0.00031	2.61	5.06e-06
D	Dapma7bEVm005906t1	feline leukemia virus subgroup C receptor-related protein 2	-1.66	0.000998	1.28	0.83
D	Dapma7bEVm027825t1	Poly(ADP-ribose) glycohydrolase	-1.63	0.02	1.29	0.53
D	Dapma7bEVm011047t1	Sphingosine-1-phosphate phosphatase 1	-1.6	0.01	1.49	0.07
D	Dapma7bEVm000195t1	4-aminobutyrate aminotransferase, mitochondrial	-2.02	0.01	2.03	0.00116
D	Dapma7bEVm005504t1	sodium-dependent dopamine transporter	-1.53	0.04	-1.5	0.29
D	Dapma7bEVm006413t1	predicted salivary secreted peptide	-1.79	5.44e-05	1.12	1
D	Dapma7bEVm005775t1	mpv17-like protein 2	-1.73	0.04	1.67	0.02
D	Dapma7bEVm015484t1	Dipeptidase 1	-2.28	0.00141	1.02	1
D	Dapma7bEVm015255t1	Dipeptidase 1	-2.22	0.000225	-1.66	0.75
D	Dapma7bEVm001990t1	GDP-mannose 4,6 dehydratase	-1.62	0.003	1.03	1
D	Dapma7bEVm004331t1	Innexin inx2	-1.9	0.000241	1.21	0.86
D	Dapma7bEVm006181t1	Transient receptor potential cation channel protein painless	-1.81	0.000175	-1.13	1
D	Dapma7bEVm001520t1	cytochrome P450 2J2-like	-1.62	0.00664	-1.64	0.04
D	Dapma7bEVm015054t1	putative Peritrophic matrix protein	-2.21	1.18e-06	1.4	0.52
D	Dapma7bEVm004655t1	activin receptor type-2A isoform X1	-1.65	0.000109	1.66	0.00435
D	Dapma7bEVm000246t1	beta-hexosaminidase subunit alpha-like isoform X2	-2.41	0.00296	2.01	0.00513
D	Dapma7bEVm002548t1	peroxidasin homolog isoform X1	-1.69	0.000793	-1.07	1
D	Dapma7bEVm015155t1	Peptide transporter family 1	-2.23	0.000715	1.2	0.91
D	Dapma7bEVm004078t1	N-acetylated-alpha-linked acidic dipeptidase 2-like	-1.54	0.02	1.37	0.26
D	Dapma7bEVm010913t1	ribonucleoprotein PTB-binding 1-like	-1.75	5.09e-05	1.43	0.19
D	Dapma7bEVm000692t1	Major facilitator superfamily domain-containing protein 6	-1.52	0.00407	-1.29	0.4
D	Dapma7bEVm001386t1	putative Peroxinectin	-1.5	0.03	1.73	0.01
D	Dapma7bEVm002118t1	probable phospholipid-transporting ATPase IF isoform X1	-1.63	0.01	1.48	0.12
D	Dapma7bEVm023093t1	zinc metalloproteinase, putative	-2.68	0.0007	1.49	0.13
D	Dapma7bEVm000348t1	myosin-IIIb isoform X1	-1.61	0.000889	1.63	0.01
D	Dapma7bEVm000043t1	63 kDa sperm flagellar membrane protein	-3.09	1.13e-12	2.53	0.000117
D	Dapma7bEVm004640t1	protein croquemort isoform X2	-1.63	0.00455	-1.15	0.98
D	Dapma7bEVm008542t1	brain protein I3	-1.78	0.00804	2.06	0.00149
D	Dapma7bEVm000701t1	fasciclin-3 isoform X3	-1.71	0.000249	1.55	0.04
D	Dapma7bEVm029455t1	3'(2'),5'-bisphosphate nucleotidase 1	-1.61	0.02	-1.24	0.78
D	Dapma7bEVm003032t1	Aminopeptidase N	-3.34	1.29e-05	2.84	5.97e-05
D	Dapma7bEVm000589t1	Glutathione S-transferase	-1.69	0.02	-1.06	1
D	Dapma7bEVm001513t1	contactin associated protein-like protein 1	-2.52	6.48e-05	1.64	0.29
D	Dapma7bEVm001491t1	Cytochrome P450 4B1	-1.85	4.4e-05	1.31	0.4
D	Dapma7bEVm005873t1	trehalase-like isoform X1	-2.1	0.00153	1.09	1
D	Dapma7bEVm002108t1	Tyrosine-protein kinase JAK1	-1.73	0.000102	1.84	0.000514
D	Dapma7bEVm000921t1	threonine synthase-like 2	-2	1.91e-06	-1.25	0.64
D	Dapma7bEVm028906t1	lysosomal alpha-mannosidase-like	-3.07	1.26e-10	1.17	1
D	Dapma7bEVm002775t1	WSC domain-containing protein 1-like isoform X1	-2	0.000419	2.06	0.00037
D	Dapma7bEVm000819t1	metal transporter CNNM4 isoform X1	-1.55	0.0079	1.08	1
D	Dapma7bEVm000708t1	alkylglycerol monooxygenase-like	-2.07	0.000466	1.21	0.79
D	Dapma7bEVm001133t1	monocarboxylate transporter 12 isoform X1	-1.5	0.03	1.72	0.02
D	Dapma7bEVm009545t1	putative Calcium-activated chloride channel regulator 1/sw	-2.5	4.2e-06	-1.1	1
D	Dapma7bEVm000091t1	putative inorganic phosphate cotransporter isoform X1	-2.77	1.73e-07	1	1
D	Dapma7bEVm003758t1	Alpha1,3-fucosyltransferase C	-1.68	0.000461	1.57	0.02
D	Dapma7bEVm007448t1	putative Facilitated trehalose transporter Tret1	-2.38	0.00149	1.87	0.04
D	Dapma7bEVm011208t1	sucrase-isomaltase, intestinal	-2.03	0.000365	1.49	0.14
D	Dapma7bEVm015592t1	Signal peptidase complex subunit 1	-1.8	0.00166	-1.5	0.6
D	Dapma7bEVm011104t1	putative Trypsin-7	-1.81	0.00464	-1.32	0.69
D	Dapma7bEVm002044t1	Lytic polysaccharide monooxygenase	-2.98	8.47e-09	1.21	0.88
D	Dapma7bEVm018464t1	protein grainyhead isoform X4	-1.74	9.4e-06	1.33	0.4
D	Dapma7bEVm005331t1	Trypsin	-2.66	1.49e-05	1.05	1
D	Dapma7bEVm002024t1	clarin-3-like	-1.67	0.01	1.01	1
D	Dapma7bEVm007201t1	chaoptin	-4.84	0	2.02	0.02
D	Dapma7bEVm001374t1	sodium/potassium-transporting ATPase subunit alpha isoform X1	-1.97	2.76e-05	-1.21	0.85
D	Dapma7bEVm027663t1	lysosomal alpha-glucosidase-like	-1.71	0.00267	1.17	0.93
D	Dapma7bEVm009870t1	putative Multiple wing hairs protein	-2.68	3.45e-08	2.31	0.000435
D	Dapma7bEVm005570t1	UDP-glucose 6-dehydrogenase	-1.54	0.00407	1.16	0.94
D	Dapma7bEVm001609t1	serine proteinase stubble-like	-2.83	1.41e-08	2.17	0.000692
D	Dapma7bEVm003895t1	Serine protease 57	-2.12	0.000569	1	1
D	Dapma7bEVm004059t1	integrin beta-PS isoform X1	-2.59	6.98e-06	1.75	0.04
D	Dapma7bEVm002277t1	glucosylceramidase-like	-1.93	0.00101	1.29	0.61
D	Dapma7bEVm015082t1	Sulfotransferase family cytosolic 1B member	-3.43	2.54e-09	2	0.00293
D	Dapma7bEVm009474t1	SID1 transmembrane family member 1	-2.04	0.01	-1.48	0.25
D	Dapma7bEVm015044t1	Solute carrier family 25 member 38	-1.72	0.000508	1.8	0.04
D	Dapma7bEVm004223t1	putative Facilitated trehalose transporter Tret1	-1.66	0.00514	1.86	0.00398
D	Dapma7bEVm007647t1	high choriolytic enzyme 1-like	-6	0	2.22	0.02
D	Dapma7bEVm004743t1	PI-PLC X domain-containing protein 1	-2.44	2.17e-05	1.26	0.75
D	Dapma7bEVm001162t1	lactase-phlorizin hydrolase-like	-1.82	0.04	-1.04	1
D	Dapma7bEVm002156t1	Metabotropic glutamate receptor 5	-1.5	0.01	-1.09	1
D	Dapma7bEVm005610t1	beta-1,4-N-acetylgalactosaminyltransferase bre-4-like isoform X1	-3.97	2.58e-12	1.36	0.66
D	Dapma7bEVm000551t1	putative Cytochrome P450 4d20	-1.82	0.00434	1.92	0.00236
D	Dapma7bEVm004911t1	enhancer of split mgamma protein-like	-2.09	1.51e-05	1.74	0.01
D	Dapma7bEVm004847t1	UDP-glycosyltransferase 209E1	-2.45	0.000744	1.54	0.12
D	Dapma7bEVm007423t1	DNA polymerase kappa isoform X3	-1.55	0.02	2.19	8.93e-05
D	Dapma7bEVm000883t1	I'M NOT DEAD yet protein	-1.59	0.02	1.21	0.85
D	Dapma7bEVm000430t1	Aldose 1-epimerase	-1.67	0.00268	1.12	1
D	Dapma7bEVm002368t1	carboxypeptidase B-like	-2.29	9.43e-05	1.18	0.98
D	Dapma7bEVm010350t1	endothelin-converting enzyme 1-like	-1.56	0.03	1.47	0.11
D	Dapma7bEVm009766t1	putative Nuclear hormone receptor HR3	-14.34	3.06e-07	2.09	0.2
D	Dapma7bEVm028869t1	probable 4-coumarate--CoA ligase 3 isoform X2	-2.51	0.000158	1.6	0.17
D	Dapma7bEVm014983t1	putative Cytochrome P450 4aa1	-1.55	0.01	1.84	0.00939
D	Dapma7bEVm003400t1	putative oxidoreductase	-2.18	0.000128	-1.2	0.93
D	Dapma7bEVm001845t1	Esterase FE4	-2.02	5.2e-05	1.31	0.43
D	Dapma7bEVm011359t1	UDP-glucose 4-epimerase isoform X2	-1.68	0.03	-1.27	0.87
D	Dapma7bEVm003195t1	Lactase-phlorizin hydrolase	-2.53	0.0018	1.45	0.35
D	Dapma7bEVm004272t1	Very-long-chain 3-oxoacyl-CoA reductase	-1.58	0.00748	1.29	0.52
D	Dapma7bEVm010403t1	Monoglyceride lipase	-1.54	0.02	1.13	1
D	Dapma7bEVm000462t1	cAMP-dependent protein kinase catalytic subunit, putative	-1.57	0.00868	2.03	0.00206
D	Dapma7bEVm000973t1	quinone oxidoreductase	-1.6	0.00417	-1.05	1
D	Dapma7bEVm023816t1	Serine/threonine-protein kinase PDIK1L	-1.59	0.02	1.56	0.15
D	Dapma7bEVm002004t1	trypsin	-1.69	0.00921	1.11	1
D	Dapma7bEVm005897t1	putative Facilitated trehalose transporter Tret1	-1.75	0.02	1.4	0.34
D	Dapma7bEVm004714t1	beta-1,4-mannosyl-glycoprotein 4-beta-N-acetylglucosaminyltransferase	-1.64	0.00291	1.38	0.24
D	Dapma7bEVm000201t1	chymotrypsin-like protein	-1.78	0.03	-1.01	1
D	Dapma7bEVm009762t1	CLUMA_CG017132, isoform A	-1.74	0.02	2.62	2.33e-05
D	Dapma7bEVm027722t1	cadherin-23 isoform X1	-2	0.000978	2.11	0.00691
D	Dapma7bEVm006489t1	carbohydrate sulfotransferase 11-like	-2.79	1.28e-08	1.58	0.17
D	Dapma7bEVm001319t1	prenylated Rab acceptor protein 1 isoform X1	-1.9	0.04	1.18	0.99
D	Dapma7bEVm005882t1	FGGY carbohydrate kinase domain-containing protein	-1.71	0.01	-1.11	1
D	Dapma7bEVm001742t1	Protein lap4	-2.19	0.00365	2.42	0.000459
D	Dapma7bEVm003742t1	Forkhead box protein L2	-1.57	0.00714	-1.02	1
D	Dapma7bEVm001778t1	F-box-like/WD repeat-containing protein TBL1XR1	-2.34	0.0044	-1.03	1
D	Dapma7bEVm002751t1	Riboflavin transporter 2	-1.58	0.01	-1.09	1
D	Dapma7bEVm002351t1	duplex-specific nuclease	-1.72	0.00352	1.39	0.31
D	Dapma7bEVm007250t1	Lactosylceramide 4-alpha-galactosyltransferase	-5.31	0	1.61	0.3
D	Dapma7bEVm002396t1	proclotting enzyme-like	-1.72	0.00617	1.65	0.04
D	Dapma7bEVm010968t1	Innexin inx2	-1.69	0.03	1.38	0.41
D	Dapma7bEVm010042t1	Neutral ceramidase	-3.59	1.94e-05	1.52	0.44
D	Dapma7bEVm018505t1	UDP-glycosyltransferase 210C1	-1.94	0.00967	-1.11	1
D	Dapma7bEVm011055t1	cathepsin L, putative	-4.34	2.88e-13	1.91	0.07
D	Dapma7bEVm003833t1	LIX1-like protein	-1.55	0.02	1.52	0.2
D	Dapma7bEVm003092t1	caspase 8	-1.79	0.02	1.11	1
D	Dapma7bEVm000407t1	Prolyl 4-hydroxylase subunit alpha-2	-2.05	0.00843	-1.32	0.57
D	Dapma7bEVm006463t1	glutamate receptor ionotropic, kainate 2 isoform X3	-1.69	0.00243	1.31	0.54
D	Dapma7bEVm005258t1	3 beta-hydroxysteroid dehydrogenase/Delta 5--	-2.37	3.6e-05	1.56	0.25
D	Dapma7bEVm027513t1	putative A disintegrin and metalloproteinase with thrombospondin motifs 2	-2.71	0.000448	1.87	0.09
D	Dapma7bEVm000322t1	sialin-like isoform X2	-2.03	0.0037	-1.12	1
D	Dapma7bEVm000510t1	sodium/calcium exchanger 2-like	-1.73	0.00815	1.5	0.21
D	Dapma7bEVm005341t1	zinc metalloproteinase nas-15-like	-2.64	0.00627	3.17	8.64e-05
D	Dapma7bEVm018400t1	Low-density lipoprotein receptor-related protein 2	-1.69	0.00295	1.41	0.2
D	Dapma7bEVm018542t1	alpha-mannosidase 2	-1.53	0.01	1.24	0.84
D	Dapma7bEVm000304t1	proton myo-inositol cotransporter isoform X1	-1.59	0.00596	1.03	1
D	Dapma7bEVm000917t1	Glycoprotein-N-acetylgalactosamine 3-beta-galactosyltransferase 1	-1.61	0.00973	1.2	0.8
D	Dapma7bEVm010066t1	Cathepsin L2	-4.93	1.35e-14	2.43	0.0015
D	Dapma7bEVm015080t1	fatty-acid amide hydrolase 2-A	-1.78	0.04	1.47	0.27
D	Dapma7bEVm006239t1	Lipase 3	-3.37	3.05e-07	2.29	0.02
D	Dapma7bEVm010583t1	esterase E4-like	-1.63	0.00595	-1.14	0.99
D	Dapma7bEVm018459t1	putative Peritrophic matrix protein	-1.7	0.02	1.09	1
D	Dapma7bEVm015185t1	probable serine/threonine-protein kinase dyrk2	-2.42	6.06e-07	2.96	4.8e-06
D	Dapma7bEVm002764t1	Alpha1,3-fucosyltransferase C	-1.56	0.0099	1.44	0.17
D	Dapma7bEVm011031t1	neuropeptides capa receptor-like	-1.61	0.02	1.14	1
D	Dapma7bEVm023098t1	Chitooligosaccharidolytic beta-N-acetylglucosaminidase	-2.74	0.000514	1.88	0.47
D	Dapma7bEVm009814t1	Latrophilin-like protein LAT-2	-2.05	0.00436	2.47	0.0014
D	Dapma7bEVm005433t1	epithelial chloride channel protein-like	-1.8	0.02	1.51	0.34
D	Dapma7bEVm004766t1	Aminopeptidase YwaD	-1.78	0.00666	1.46	0.46
D	Dapma7bEVm008177t1	N-acetylglucosamine-6-phosphate deacetylase	-1.69	0.03	-1.53	0.2
D	Dapma7bEVm004165t1	Major facilitator superfamily domain-containing protein 8	-2.06	0.00347	1.29	0.87
D	Dapma7bEVm015231t1	Lactosylceramide 4-alpha-galactosyltransferase	-1.71	0.00127	1.59	0.07
D	Dapma7bEVm001366t1	band 4.1-like protein 4	-1.82	0.00285	1.97	0.00991
D	Dapma7bEVm004411t1	aquaporin, putative	-2.13	0.04	1.19	1
D	Dapma7bEVm005533t1	Peptidyl-prolyl cis-trans isomerase A2	-1.83	0.02	1.13	1
D	Dapma7bEVm009053t1	Lipase	-2.33	0.000636	1.65	0.24
D	Dapma7bEVm004077t1	Hemocytin	-2.23	1.74e-05	1.32	0.6
D	Dapma7bEVm023492t1	L-lactate dehydrogenase	-2.75	2.98e-05	2	0.15
D	Dapma7bEVm005168t1	Alpha-(1,3)-fucosyltransferase 5	-1.72	0.02	2.17	0.00498
D	Dapma7bEVm001945t1	cupin domain-containing protein	-2.8	3.47e-05	1.47	0.34
D	Dapma7bEVm022723t1	putative Peritrophic matrix protein	-1.94	0.02	-1.17	1
D	Dapma7bEVm000210t1	protein turtle isoform X1	-1.68	0.00906	2.14	0.00342
D	Dapma7bEVm002799t1	C-type lectin domain family 4 member E	-3.02	0.000425	1.3	0.79
D	Dapma7bEVm023162t1	Secretory carrier-associated membrane protein 1	-2.33	2.91e-06	1.3	0.7
D	Dapma7bEVm006591t1	Hematopoietically-expressed homeobox protein HHEX	-2.1	0.00207	2.01	0.02
D	Dapma7bEVm023089t1	trithorax group protein osa-like	-3.9	5.16e-13	1.84	0.04
D	Dapma7bEVm027369t1	arrestin domain-containing protein 17-like	-2.1	0.01	1.22	0.95
D	Dapma7bEVm004410t1	predicted protein	-1.67	0.00471	1.1	1
D	Dapma7bEVm001728t1	Aminopeptidase N	-2.02	1.2e-05	1.27	0.78
D	Dapma7bEVm006471t1	LETM1 and EF-hand domain-containing protein anon-60Da, mitochondrial	-1.84	3.29e-05	1.01	1
D	Dapma7bEVm001869t1	UNC93-like protein	-1.71	0.00949	2.62	1.65e-09
D	Dapma7bEVm001984t1	Sulfotransferase family cytosolic 1B member	-1.78	0.05	-1.47	0.35
D	Dapma7bEVm002272t1	feline leukemia virus subgroup C receptor-related protein 2	-1.84	0.02	1.95	0.00784
D	Dapma7bEVm003743t1	plasma alpha-l-fucosidase	-1.7	0.01	1.16	1
D	Dapma7bEVm027461t1	prolyl 4-hydroxylase subunit alpha-1	-2.18	0.00131	-1.57	0.11
D	Dapma7bEVm018430t1	ankyrin repeat protein	-1.72	0.03	2.19	0.01
D	Dapma7bEVm004651t1	carcinine transporter	-2.07	0.00232	1.33	0.87
D	Dapma7bEVm010741t1	SH3 domain-containing protein Dlish	-1.83	0.00172	1.58	0.13
D	Dapma7bEVm019574t1	larval cuticle protein 5-like isoform X2	-26.2	4.06e-05	281.91	0.02
D	Dapma7bEVm003376t1	Coatomer subunit epsilon	-2.47	0.00185	-1.01	1
D	Dapma7bEVm001850t1	Serine proteinase stubble	-2.86	1.98e-06	2.59	0.0054
D	Dapma7bEVm005643t1	phospholipase A2 phaiodactylipin-like isoform X2	-3.84	4.48e-11	1.96	0.03
D	Dapma7bEVm015252t1	transmembrane protease serine 9-like	-2.48	7.27e-06	1.24	0.85
D	Dapma7bEVm001626t1	SH3 domain-binding 1-like protein	-2.11	0.00584	-1.03	1
D	Dapma7bEVm010597t1	Sphingomyelin phosphodiesterase	-3.56	0.000101	1.58	0.56
D	Dapma7bEVm006542t1	Galactosylgalactosylxylosylprotein 3-beta-glucuronosyltransferase P	-1.55	0.03	1.33	0.52
D	Dapma7bEVm007552t1	ER membrane protein complex subunit 4	-2.17	0.04	1.03	1
D	Dapma7bEVm028617t1	5'-nucleotidase domain-containing protein 3 isoform X2	-2.55	3.83e-05	1.27	0.98
D	Dapma7bEVm004106t1	Translation factor GUF1, mitochondrial	-1.71	0.04	-1.49	0.25
D	Dapma7bEVm003894t1	trypsin	-2.63	6.55e-05	-1.01	1
D	Dapma7bEVm000621t1	protein prickle-like isoform X3	-1.71	0.00305	1.44	0.28
D	Dapma7bEVm023116t1	putative inorganic phosphate cotransporter isoform X1	-3.23	0.00436	1.46	0.7
D	Dapma7bEVm000395t1	Serine/threonine-protein kinase 16	-2.18	0.00524	1.49	0.45
D	Dapma7bEVm002767t1	Transmembrane protein 135	-1.55	0.03	1.41	0.36
D	Dapma7bEVm007794t1	UDP-glycosyltransferase 209D1	-2.47	7.51e-05	1.64	0.19
D	Dapma7bEVm009718t1	calpain-1 catalytic subunit-like	-1.65	0.03	2.72	0.00134
D	Dapma7bEVm004768t1	lactosylceramide 4-alpha-galactosyltransferase-like	-3.4	7.38e-07	1.49	0.74
D	Dapma7bEVm004047t1	putative A disintegrin and metalloproteinase with thrombospondin motifs 2	-2.9	1.4e-07	1.53	0.28
D	Dapma7bEVm005452t1	Calcium-activated chloride channel regulator 2	-1.72	0.03	1.07	1
D	Dapma7bEVm015206t1	b(0,+)-type amino acid transporter 1-like isoform X3	-4.16	1.43e-05	-1.24	1
D	Dapma7bEVm006984t1	protein abrupt isoform X1	-2.06	0.00268	1.05	1
D	Dapma7bEVm005090t1	eukaryotic translation initiation factor 2-alpha kinase 3-like	-1.88	0.02	1.62	0.28
D	Dapma7bEVm010519t1	N-acetyltransferase protein NAT1	-1.96	0.01	-1.14	1
D	Dapma7bEVm005148t1	protein spinster isoform X2	-1.88	0.00628	1.16	1
D	Dapma7bEVm003888t1	protein lifeguard 1-like	-1.8	0.02	1.14	1
D	Dapma7bEVm006612t1	omega-amidase NIT2	-4	2.18e-07	1.31	0.98
D	Dapma7bEVm028954t1	proclotting enzyme-like	-2.15	0.000242	1.12	1
D	Dapma7bEVm009920t1	putative Peritrophic matrix protein	-2.26	0.000196	1.43	0.2
D	Dapma7bEVm002435t1	Pancreatic lipase-related protein 2	-2.22	0.01	1.57	0.39
D	Dapma7bEVm000046t1	Seizure 6-like protein	-1.91	0.00958	1.06	1
D	Dapma7bEVm005374t1	NADPH oxidase 5	-2.31	0.00411	1.2	1
D	Dapma7bEVm001104t1	Serine proteinase stubble	-2.84	0.000895	2.51	0.02
D	Dapma7bEVm007445t1	putative Transmembrane protease serine 11D	-2.19	0.00824	2.6	0.00835
D	Dapma7bEVm001337t1	probable chitinase 3	-3.46	3.13e-07	2.17	0.02
D	Dapma7bEVm027373t1	fibrillin-2-like isoform X1	-2.05	0.00216	1.17	1
D	Dapma7bEVm006545t1	Sulfotransferase family cytosolic 1B member	-1.87	0.04	-1.23	0.98
D	Dapma7bEVm005277t1	putative Cuticular protein	-3.54	8.45e-07	1.28	0.96
D	Dapma7bEVm006308t1	hypothetical protein DAPPUDRAFT_309120	-1.77	0.03	1.4	0.65
D	Dapma7bEVm016077t1	putative Peroxinectin	-2.08	0.00224	1.9	0.08
D	Dapma7bEVm010915t1	Drop dead	-156.21	0.05	2.18	0.92
D	Dapma7bEVm003038t1	PDZ domain-containing protein 8 isoform X2	-1.56	0.03	1.11	1
D	Dapma7bEVm002258t1	Heparan-alpha-glucosaminide N-acetyltransferase	-2.29	0.00327	1.45	0.53
D	Dapma7bEVm028386t1	probable nuclear hormone receptor HR3 isoform X2	-9.32	0.000205	1.21	1
D	Dapma7bEVm001247t1	putative Beta-1,4-N-acetylgalactosaminyltransferase BRE-4	-2.89	0.000958	2.93	0.0036
D	Dapma7bEVm005111t1	pancreatic triacylglycerol lipase-like isoform X1	-4.73	0.00506	1.68	0.93
D	Dapma7bEVm007096t1	tetraspanin-9-like isoform X1	-10.35	1.31e-09	2.45	0.16
D	Dapma7bEVm009649t1	glucose dehydrogenase [FAD, quinone]	-7.79	6.01e-07	2.02	0.4
D	Dapma7bEVm007799t1	kinase domain protein	-2.72	0.00181	1.98	0.14
D	Dapma7bEVm001801t1	glucose dehydrogenase [FAD, quinone]	-2.85	0.00101	2.61	0.02
D	Dapma7bEVm017328t1	CD109 antigen-like isoform X2	-2	0.01	1.76	0.21
D	Dapma7bEVm028418t1	mucin-19 isoform X1	-3.43	0.000367	1.35	0.98
D	Dapma7bEVm009617t1	probable 4-coumarate--CoA ligase 3 isoform X2	-2.45	0.00543	1.02	1
D	Dapma7bEVm027481t1	putative Aldehyde dehydrogenase family 7 member A1	-2.11	0.02	1.38	0.86
D	Dapma7bEVm028320t1	protein 5NUC-like	-1.67	0.00234	-1.1	1
D	Dapma7bEVm023370t1	Hydroxyacid oxidase 1	-2.42	0.02	1.09	1
D	Dapma7bEVm009535t1	Sulfotransferase family cytosolic 1B member	-1.63	0.05	1.43	0.65
D	Dapma7bEVm016078t1	Cytoplasmic phosphatidylinositol transfer protein 1	-1.81	0.00481	-1.16	1
D	Dapma7bEVm006708t1	Methyltransferase 24-like protein	-2.71	0.04	2.1	0.08
D	Dapma7bEVm022749t1	organic solute transporter subunit alpha-like	-2.35	0.04	1.47	0.73
D	Dapma7bEVm023470t1	Endo-beta-1,4-mannanase	-2.8	0.000316	1	1
D	Dapma7bEVm011902t1	dehydrogenase/reductase SDR family member 7-like	-2.52	0.00348	1.38	0.87
D	Dapma7bEVm010347t1	nuclear pore complex protein DDB_G0274915	-16.98	8.98e-08	6.06	0.00364
D	Dapma7bEVm000445t1	rap guanine nucleotide exchange factor 4	-1.58	0.05	1.02	1
D	Dapma7bEVm004316t1	torsin-1A-interacting protein 2	-2.02	0.04	1.02	1
D	Dapma7bEVm006874t1	23 kDa integral membrane protein	-4.51	0.000395	1.17	1
D	Dapma7bEVm005535t1	zinc finger protein Gfi-1b-like	-6.87	1.34e-09	2.18	0.07
D	Dapma7bEVm009471t1	Glucose dehydrogenase	-3.13	5.32e-05	2.53	0.0059
D	Dapma7bEVm003146t1	Transforming growth factor-beta-induced protein ig-h3	-2.16	0.00971	2.78	0.00245
D	Dapma7bEVm005892t1	Facilitated trehalose transporter Tret1	-2.55	0.00236	2.31	0.05
D	Dapma7bEVm027594t1	PR domain zinc finger protein 1	-2.74	0.00668	3.71	0.01
D	Dapma7bEVm030412t1	putative Trypsin-7	-4.14	0.000799	-2.23	0.04
D	Dapma7bEVm010925t1	cytochrome P450 307a1-like	-3.82	3.24e-05	1.64	0.48
D	Dapma7bEVm019601t1	cuticle protein CB5	-366.22	0.00612	2.17	0.53
D	Dapma7bEVm001225t1	putative Alpha1,3-fucosyltransferase C	-12.1	9.7e-09	3.23	0.02
D	Dapma7bEVm008378t1	forkhead box protein L1	-2.49	0.01	-1.01	1
D	Dapma7bEVm030417t1	hypothetical protein DAPPUDRAFT_326443	-18.59	9.79e-06	2.04	0.53
D	Dapma7bEVm010804t1	Pancreatic triacylglycerol lipase precursor, putative	-2.98	0.000469	1.59	0.52
D	Dapma7bEVm010718t1	Prolyl 4-hydroxylase subunit alpha-2	-3.37	4.14e-05	1.76	0.35
D	Dapma7bEVm001725t1	putative Peroxinectin	-4.17	1.06e-05	3.99	0.00229
D	Dapma7bEVm003179t1	putative UDP-glucuronosyltransferase 2B20	-3.62	0.000174	2.48	0.05
D	Dapma7bEVm003439t1	pigment dispersing hormone precursor	-2.52	0.00299	1.93	0.23
D	Dapma7bEVm010743t1	putative Alpha--fucosyltransferase C	-2.72	0.00172	1.35	0.84
D	Dapma7bEVm009491t1	glucose dehydrogenase [FAD, quinone]	-3.84	2.21e-05	2.44	0.03
D	Dapma7bEVm005538t1	Cholesterol 24-hydroxylase	-2.29	0.02	2.78	0.01
D	Dapma7bEVm010942t1	leukocyte elastase inhibitor-like	-3.33	0.000322	1.57	0.65
D	Dapma7bEVm002915t1	Hematopoietic prostaglandin D synthase	-2.25	0.02	-1.45	0.65
D	Dapma7bEVm000929t1	contactin associated protein-like protein 1	-2.31	0.03	1.71	0.32
D	Dapma7bEVm014984t1	putative Cytochrome P450 4aa1	-5.24	0.000141	1.29	0.99
D	Dapma7bEVm000331t1	glycoprotein-N-acetylgalactosamine 3-beta-galactosyltransferase 1 isoform X1	-8.2	4.05e-06	1.46	0.93
D	Dapma7bEVm000814t1	putative Peroxinectin	-4.54	0.000231	1.93	0.58
D	Dapma7bEVm003263t1	Contactin associated protein 1-like protein	-2.88	0.01	1.91	0.39
D	Dapma7bEVm019642t1	Sodium-independent sulfate anion transporter	-55.09	6.86e-07	2.32	0.15
D	Dapma7bEVm018457t1	ABC protein, subfamily ABCH	-2.52	0.03	3.78	0.00557
D	Dapma7bEVm001857t1	chitinase 1	-172.25	0.03	3.25	0.15
D	Dapma7bEVm007225t1	Glucose dehydrogenase [FAD, quinone]	-3.02	0.00177	-1.07	1
D	Dapma7bEVm005259t1	high choriolytic enzyme 1-like	-4.32	0.01	1.74	0.58
D	Dapma7bEVm018729t1	putative Alpha--fucosyltransferase C	-4.28	0.000772	2.54	0.12
D	Dapma7bEVm014447t1	Glucoside xylosyltransferase 1	-3.66	0.00183	3.3	0.08
D	Dapma7bEVm023255t1	contactin associated protein-like protein 1	-2.77	0.00958	1.46	0.76
D	Dapma7bEVm022728t1	caspase 8	-2.94	0.0079	1.96	0.54
D	Dapma7bEVm003212t1	uncharacterized aarF domain-containing protein kinase 1	-3.78	0.05	1.44	1
D	Dapma7bEVm001591t1	oplophorus-luciferin 2-monooxygenase non-catalytic subunit-like	-2.65	0.00614	1.5	0.76
D	Dapma7bEVm000966t1	putative ATP-dependent RNA Helicase DHX33	-10.35	2.17e-07	3.4	0.000464
D	Dapma7bEVm002010t1	Methyltransferase 24-like protein	-2.84	0.00587	1.31	0.98
D	Dapma7bEVm001736t1	Beta-mannosidase	-1.71	0.000906	1.13	1
D	Dapma7bEVm000143t1	putative Cytochrome P450 4d20	-2.6	0.00406	1.38	0.8
D	Dapma7bEVm006244t1	heparan sulfate 2-O-sulfotransferase pipe-like	-5.54	1.67e-05	2.22	0.46
D	Dapma7bEVm010907t1	aminopeptidase N-like	-5.03	0.05	1.12	1
D	Dapma7bEVm015125t1	receptor-type guanylate cyclase gcy-4-like isoform X1	-2.51	0.01	2.84	0.04
D	Dapma7bEVm006535t1	putative Galactose-3-O-sulfotransferase 2	-4.32	0.00418	6.7	0.00081
D	Dapma7bEVm010187t1	CKLF-like MARVEL transmembrane domain-containing protein 4	-2.15	0.03	1.39	0.81
D	Dapma7bEVm010492t1	putative Peritrophic matrix protein	-2.84	0.02	2.03	0.37
D	Dapma7bEVm011848t1	serine proteinase stubble	-28.17	3.4e-06	4.83	0.00479
D	Dapma7bEVm028543t1	protein D2-like isoform X1	-27.66	8.72e-06	2.39	0.43
D	Dapma7bEVm000950t1	hypothetical protein DAPPUDRAFT_330065	-3.57	0.00778	1.32	1
D	Dapma7bEVm005650t1	Beta-4-galactosyltransferase 7	-3.51	0.000265	1.16	1
D	Dapma7bEVm011259t1	proton-coupled amino acid transporter-like protein pathetic isoform X4	-4.47	0.00325	1.83	0.52
D	Dapma7bEVm002719t1	putative vacuolar protein sorting-associated protein TDA6 isoform X1	-30.22	1.52e-06	2.83	0.13
D	Dapma7bEVm004698t1	Protocadherin Fat 4	-2.43	0.03	1.96	0.36
D	Dapma7bEVm006993t1	Synaptotagmin-17	-4.4	0.00345	3.98	0.04
D	Dapma7bEVm001202t1	putative Coagulation factor X	-31.16	0.00387	2.55	0.35
D	Dapma7bEVm004673t1	Prolyl 4-hydroxylase subunit alpha-2	-32.19	5.66e-05	5.97	0.0034
D	Dapma7bEVm007877t1	ferritin 3-like protein	-1.93	0.02	-1.88	0.02
D	Dapma7bEVm002709t1	putative UDP-glucuronosyltransferase 2B20	-2.38	0.04	1.7	0.59
D	Dapma7bEVm023315t1	putative Alpha--fucosyltransferase C	-4.53	0.009	2.34	0.19
D	Dapma7bEVm014873t1	hypothetical protein DAPPUDRAFT_315095	-11.14	8.84e-05	4.55	0.03
D	Dapma7bEVm028192t1	CUB and sushi domain-containing protein 3-like	-173.22	0.03	2.53	0.33
D	Dapma7bEVm024046t1	Serpin B13	-10.59	0.000131	1.81	0.67
D	Dapma7bEVm023288t1	putative Cystatin	-2.87	0.03	1.91	0.49
D	Dapma7bEVm005446t1	aminopeptidase N-like isoform X2	-8.28	0.00895	1.01	1
D	Dapma7bEVm011405t1	transcriptional repressor scratch 2-like	-3.85	0.04	2.18	0.48
D	Dapma7bEVm007714t1	Oncoprotein-induced transcript 3 protein	-7.07	0.00254	12.82	0.00321
D	Dapma7bEVm003766t1	WSC domain-containing protein 2-like	-5.83	0.000224	2.86	0.11
D	Dapma7bEVm007358t1	ubiquitin-conjugating enzyme E2 G2	-4.69	0.0054	4.09	0.06
D	Dapma7bEVm014956t1	chitinase 17	-22.36	2.41e-05	1.81	0.61
D	Dapma7bEVm003428t1	MAM and LDL-receptor class A domain-containing protein 1-like	-4.82	0.01	1.96	0.53
D	Dapma7bEVm005967t1	putative Alpha--fucosyltransferase C	-9.32	0.000493	4.62	0.04
D	Dapma7bEVm019219t1	Protein Fatty acyl-CoA reductase	-5.22	0.01	4.26	0.03
D	Dapma7bEVm020318t1	Serine/threonine-protein kinase 16	7.69	0.02	-9.97	0.02
D	Dapma7bEVm000224t1	phospholipase D2 isoform X1	-1.61	0.05	1.47	0.24
D	Dapma7bEVm019254t1	putative UDP-glucuronosyltransferase	-39.27	0.00197	5.22	0.07
D	Dapma7bEVm011461t1	sphingomyelin phosphodiesterase D	-20.51	0.00118	2.49	0.37
D	Dapma7bEVm004158t1	Cytochrome P450 26C1	-6.13	0.00491	4.35	0.11
D	Dapma7bEVm016520t1	SH3 domain-binding 1-like protein	-6.27	0.00439	1.51	0.92
D	Dapma7bEVm029170t1	trypsin	-7.62	0.04	1.23	1
D	Dapma7bEVm001200t1	putative Coagulation factor X	-12.44	0.00239	2.68	0.42
D	Dapma7bEVm027531t1	hypothetical protein DAPPUDRAFT_330065	-3.07	0.03	2.05	0.35
D	Dapma7bEVm005269t1	chymotrypsin-like protein	-4.28	0.03	1.1	1
D	Dapma7bEVm010304t1	fatty acid hydroxylase domain-containing protein 2 isoform X2	-18.12	0.00208	9.34	0.02
D	Dapma7bEVm018559t1	putative N-acetyllactosaminide beta-1,3-N-acetylglucosaminyltransferase 2	-8.41	0.00146	2.92	0.16
D	Dapma7bEVm030415t1	formin-2 isoform X2	14.69	0.000128	-4.17	0.22
D	Dapma7bEVm030544t1	Glucose dehydrogenase	-8.1	8.27e-10	2.62	0.05
D	Dapma7bEVm015859t1	Pol-like protein	-4.47	0.04	11.5	0.03
D	Dapma7bEVm028477t1	poly(U)-specific endoribonuclease homolog	-3.04	5.22e-05	-1.93	0.03
D	Dapma7bEVm026230t1	putative UDP-glucuronosyltransferase 2B20	-19.81	0.04	53.08	0.19
D	Dapma7bEVm005300t1	putative Transmembrane protease serine 11D	-106.96	7.34e-06	2	0.63
D	Dapma7bEVm006448t1	5-hydroxytryptamine receptor 2B	-5.03	0.01	1.31	1
D	Dapma7bEVm007288t1	zinc metalloproteinase, putative	-11.82	0.03	3.82	0.28
D	Dapma7bEVm003143t1	PR domain zinc finger protein 1-like isoform X1	2.35	3.49e-05	-1.97	0.01
D	Dapma7bEVm028815t1	methyltransferase-like protein 7A	-3.87	0.000705	2.73	0.13
D	Dapma7bEVm028535t1	tyrosine-protein phosphatase 99A isoform X4	-1.82	0.00341	1.2	0.98
D	Dapma7bEVm009914t1	duplex-specific nuclease	-2.1	8.06e-06	1.84	0.0069
D	Dapma7bEVm004561t1	ATPase family AAA domain-containing protein 5	1.74	0.00163	-1.62	0.14
D	Dapma7bEVm011726t1	adenylate cyclase type 2 isoform X1	-2.07	0.00341	1.48	0.35
D	Dapma7bEVm010313t1	putative Venom allergen	-2.27	9.12e-06	3.57	2.01e-10
E	Dapma7bEVm004274t1	Gram-negative binding protein 7	-2.64	1.74e-05	2.05	5.24e-05
E	Dapma7bEVm001537t1	Endoglucanase 2	-3.37	1.23e-08	6.07	0
E	Dapma7bEVm010275t1	glycoside hydrolase family 7 protein	-4.25	1.72e-06	22.15	0
E	Dapma7bEVm010425t1	trypsin	-3.22	4.22e-06	1.86	0.00332
E	Dapma7bEVm009996t1	chymotrypsin-like protein	-2.6	0.000149	2.83	4.02e-08
E	Dapma7bEVm001244t1	chymotrypsin-like protein	-2.27	4.02e-05	2.52	1.67e-07
E	Dapma7bEVm002527t1	papilin isoform X3	-4.09	0.000193	12.18	2.62e-13
E	Dapma7bEVm005752t1	CCAAT/enhancer-binding protein	-3.29	3.95e-14	3.92	0
E	Dapma7bEVm001974t1	Glucose-6-phosphatase 3	-2.35	1.25e-08	4.3	1.65e-11
E	Dapma7bEVm006432t1	lysozyme	-2.47	0.00025	12.13	0
E	Dapma7bEVm001964t1	Sulfotransferase family cytosolic 1B member	-3.79	2.04e-07	5.71	0
E	Dapma7bEVm028424t1	Chymotrypsin-like protein	-3.17	3.44e-05	2.44	1.28e-05
E	Dapma7bEVm002889t1	zinc metalloproteinase nas-4	-3.07	6.9e-05	2.68	1.74e-08
E	Dapma7bEVm001221t1	heme-binding protein 2-like	-34.76	0	3.57	0.01
E	Dapma7bEVm018401t1	trypsin	-3.01	0.00608	2.94	0.00293
E	Dapma7bEVm010292t1	cuticle protein 10.9-like	-2.47	1.19e-05	4.19	0
E	Dapma7bEVm028430t1	cytosolic 10-formyltetrahydrofolate dehydrogenase	-1.73	0.00591	2.2	1.4e-05
E	Dapma7bEVm002062t1	Apolipoprotein D	-1.98	0.000305	2	0.01
E	Dapma7bEVm003800t1	Endo-beta-1,4-mannanase	-3.82	1.61e-06	8.65	0
E	Dapma7bEVm003173t1	Esterase FE4	-1.98	0.000153	2.64	6.92e-08
E	Dapma7bEVm023209t1	proclotting enzyme-like	-2.76	1.11e-05	1.96	0.05
E	Dapma7bEVm000535t1	Pancreatic triacylglycerol lipase	-2.8	0.00121	3.06	1.17e-10
E	Dapma7bEVm000702t1	alpha-amylase 1-like	-2.95	3.15e-11	7.3	0
E	Dapma7bEVm015091t1	putative Coagulation factor X	-2.54	8.82e-07	2.68	7.75e-07
E	Dapma7bEVm011627t1	myb-like protein Q	-28.3	0	3.08	0.07
E	Dapma7bEVm010457t1	bumetanide-sensitive sodium-(potassium)-chloride cotransporter isoform X2	-3.25	0.000772	4.73	4.67e-14
E	Dapma7bEVm001255t1	trypsin	-2.81	0.000128	4	8.04e-09
E	Dapma7bEVm000577t1	Pancreatic lipase-related protein 2	-2.49	0.000288	4.82	1.14e-13
E	Dapma7bEVm003677t1	flocculation protein FLO11-like	-3.15	4.6e-06	2.33	0.00093
E	Dapma7bEVm003377t1	Cuticular protein	-29.36	0	3.81	0.01
E	Dapma7bEVm000632t1	hypothetical protein DAPPUDRAFT_311119	-35.23	0	3.51	0.08
E	Dapma7bEVm000855t1	T9SS C-terminal target domain-containing protein	-2.92	1.65e-05	3.43	1.29e-10
E	Dapma7bEVm002637t1	alpha amylase	-3.71	0	4.38	0
E	Dapma7bEVm001254t1	glycine-rich protein, putative	-75.03	0	4.27	0.06
E	Dapma7bEVm004682t1	Chorion peroxidase	-5.31	0	5.02	8.25e-09
E	Dapma7bEVm010462t1	Lysosomal alpha-mannosidase	-1.56	0.02	2.42	4.17e-07
E	Dapma7bEVm029610t1	glycoside hydrolase family 7 protein	-3.1	2.55e-08	32.19	0
E	Dapma7bEVm001975t1	Glucose-6-phosphatase 3	-2	0.000153	9.08	0
E	Dapma7bEVm000050t1	Multiple inositol polyphosphate phosphatase 1	-3.93	0	4.8	6.53e-11
E	Dapma7bEVm004299t1	Pancreatic lipase-related protein 2	-3.95	0.000101	24.33	0
E	Dapma7bEVm000850t1	putative alpha-amylase	-2.13	0.00653	2.33	7.39e-05
E	Dapma7bEVm024247t1	putative nuclear hormone receptor HR38	-3.63	0	3.85	9.73e-13
E	Dapma7bEVm018422t1	putative Galactose-3-O-sulfotransferase 2	-52.97	0	4.52	0.04
E	Dapma7bEVm004602t1	ras-specific guanine nucleotide-releasing factor RalGPS1 isoform X2	-1.97	7.79e-05	3.01	2.36e-07
E	Dapma7bEVm018675t1	C-type lectin isoform X1	-66.01	0	4.24	0.02
E	Dapma7bEVm018455t1	protein masquerade	-12.83	0	3.2	0.00407
E	Dapma7bEVm018473t1	myophilin	-2.66	0.02	3.35	7.3e-07
E	Dapma7bEVm022050t1	chitinase 17	-2.09	0.000902	2.65	2.15e-05
E	Dapma7bEVm004192t1	4-aminobutyrate aminotransferase, mitochondrial	-3.3	8.53e-06	11.27	0
E	Dapma7bEVm029415t1	T9SS C-terminal target domain-containing protein	-2.27	0.00149	2.94	1.31e-08
E	Dapma7bEVm015129t1	larval cuticle protein 8-like	-4.93	0	3.59	1.78e-05
E	Dapma7bEVm002778t1	Zinc carboxypeptidase A 1	-2.63	3.38e-05	4.61	0
E	Dapma7bEVm015004t1	hypothetical protein DAPPUDRAFT_305719	-15.87	0	5.57	3.24e-06
E	Dapma7bEVm018485t1	DNA topoisomerase 2-binding protein 1-B isoform X1	-1.59	0.00651	6.92	0
E	Dapma7bEVm015204t1	Dusky-like protein	-46.09	0	3.55	0.01
E	Dapma7bEVm001803t1	sodium-dependent nutrient amino acid transporter 1-like	-3.82	6.61e-08	7.14	0
E	Dapma7bEVm000254t1	lysosomal aspartic protease	-2.51	0.000687	15.62	0
E	Dapma7bEVm001266t1	Poly(3-hydroxyalkanoate) depolymerase C	-2.59	0.000694	8.28	0
E	Dapma7bEVm001075t1	sushi, von Willebrand factor type A, EGF and pentraxin domain-containing protein 1	-9.01	0	3.97	4.57e-06
E	Dapma7bEVm010243t1	Dusky-like protein	-120.29	0	4.58	0.02
E	Dapma7bEVm002563t1	low density lipoprotein receptor, putative	-80.51	0	3.44	0.03
E	Dapma7bEVm015315t1	Long-chain fatty acid transport protein 1	-3.01	1.07e-10	4.16	6.35e-08
E	Dapma7bEVm010183t1	Serine protease 57	-1.78	0.04	1.83	0.02
E	Dapma7bEVm003455t1	collagen alpha-3(VI) chain	-51.13	0	3.53	0.05
E	Dapma7bEVm027779t1	proclotting enzyme-like	-3.26	6.53e-11	3.04	2.09e-07
E	Dapma7bEVm010639t1	glutathione S-transferase 1-like	-1.5	0.04	2	0.000433
E	Dapma7bEVm015483t1	zwei Ig domain protein zig-4-like	-1.79	0.000126	2.59	6.43e-06
E	Dapma7bEVm010714t1	prolyl 4-hydroxylase subunit alpha-1	-5.34	0	2.94	1.12e-05
E	Dapma7bEVm000935t1	Lipase 3	-2.43	2.03e-08	2.4	1.8e-05
E	Dapma7bEVm018516t1	MAM and LDL-receptor class A domain-containing protein 1-like	-8.57	0	3.01	0.00492
E	Dapma7bEVm000014t1	teneurin-m isoform X2	-1.51	0.01	2.71	2.17e-08
E	Dapma7bEVm001208t1	zinc metalloproteinase nas-4-like isoform X1	-1.58	0.00446	2.6	4.14e-06
E	Dapma7bEVm001820t1	sphingomyelin phosphodiesterase isoform X2	-2.42	0.000103	2.09	3.81e-05
E	Dapma7bEVm015150t1	protein PFC0760c-like	-29.09	0	2.94	0.02
E	Dapma7bEVm023019t1	angiotensin-converting enzyme-like isoform X2	-6.11	0	3.1	0.000632
E	Dapma7bEVm002676t1	sodium-dependent phosphate transporter	-2.09	2.07e-07	9.94	0
E	Dapma7bEVm006006t1	Poly(3-hydroxyalkanoate) depolymerase C	-2.53	0.05	155.04	0
E	Dapma7bEVm006919t1	Ras family protein member 10B	-1.62	0.02	4.05	0
E	Dapma7bEVm010031t1	otopetrin-2-like isoform X4	-6.41	0	3.8	1.83e-07
E	Dapma7bEVm005234t1	Iodotyrosine dehalogenase 1	-1.52	0.03	4.82	0
E	Dapma7bEVm001288t1	chymotrypsin-like protein	-3.81	8.24e-05	48.61	0
E	Dapma7bEVm011362t1	annexin B9-like	-1.74	3.36e-05	2.08	1.31e-05
E	Dapma7bEVm001808t1	Angiotensin-converting enzyme	-7.31	0	3.03	0.00652
E	Dapma7bEVm006196t1	alpha-glucosidase	-2.2	5.45e-06	2.31	6.98e-06
E	Dapma7bEVm003548t1	membrane metallo-endopeptidase-like 1	-1.59	0.00725	3.07	4.67e-14
E	Dapma7bEVm018448t1	trypsin	-2.48	0.000423	3.01	2.81e-07
E	Dapma7bEVm003476t1	ATP-binding cassette sub-family A member 3 isoform X1	-24.2	0	4.27	0.0002
E	Dapma7bEVm006200t1	Stripe/egr-like protein	-2.28	5.28e-05	2.76	9.85e-08
E	Dapma7bEVm028887t1	activating transcription factor 3	-1.64	0.000365	2.59	1.34e-08
E	Dapma7bEVm004615t1	Dusky-like protein	-10.73	0	5.42	1.26e-11
E	Dapma7bEVm006780t1	Alpha1,3-fucosyltransferase C	-4.96	0	2.84	9.91e-05
E	Dapma7bEVm005137t1	membrane-bound alkaline phosphatase	-3.49	0.000133	2.94	1.39e-06
E	Dapma7bEVm011099t1	carbohydrate-binding module family 18 protein	-3.01	0	2.45	0.000267
E	Dapma7bEVm003617t1	AGAP006705-PA-like protein	-3.75	0	3.94	1.46e-10
E	Dapma7bEVm003280t1	deoxyribonuclease I	-3.08	1.4e-08	4.12	0
E	Dapma7bEVm015051t1	Carboxylic ester hydrolase	-3.39	0.000174	122.57	0
E	Dapma7bEVm015448t1	Protein Fatty acyl-CoA reductase	-2.18	8.55e-08	5.14	0
E	Dapma7bEVm000405t1	Carboxylic ester hydrolase	-3.2	0.000157	3.15	5.21e-07
E	Dapma7bEVm011972t1	hypothetical protein DAPPUDRAFT_331880	-127.12	0	4.09	0.00578
E	Dapma7bEVm010376t1	Innexin inx3	-2.32	3.65e-09	2.66	1.8e-05
E	Dapma7bEVm030078t1	Aminopeptidase N	-3.78	3.48e-09	3.49	0.000638
E	Dapma7bEVm001647t1	GATA zinc finger domain-containing protein 14-like isoform X2	-31.86	0	2.85	0.02
E	Dapma7bEVm010631t1	Cathepsin L2	-2.03	0.00205	2.94	5.02e-08
E	Dapma7bEVm018557t1	contactin associated protein-like protein 1	-2.38	0.000139	3.2	7.09e-10
E	Dapma7bEVm002633t1	sodium-dependent serotonin transporter	-1.89	0.00209	3.06	3.93e-07
E	Dapma7bEVm003827t1	serine protease 27-like	-3.12	6.63e-09	3.74	5.52e-05
E	Dapma7bEVm000457t1	leucine-rich repeat and fibronectin type-III domain-containing protein 2 isoform X1	-3.12	0.00303	8.27	0
E	Dapma7bEVm013141t1	Insulin/IGF/relaxin peptide 3-like protein	-1.72	0.00281	3.25	1.15e-08
E	Dapma7bEVm000333t1	Peptidylglycine alpha-hydroxylating monooxygenase	-3.04	0	2.68	5.41e-05
E	Dapma7bEVm002421t1	Beta-1,3-glucan-binding protein	-3.3	5.26e-06	2.75	4.95e-05
E	Dapma7bEVm000974t1	Pancreatic lipase-related protein 2	-2.49	3.54e-06	4.77	3.43e-13
E	Dapma7bEVm015162t1	putative Cytochrome P450 4d20	-1.67	0.01	6.53	0
E	Dapma7bEVm000672t1	putative mediator of RNA polymerase II transcription subunit 12 isoform X2	-6.5	0	3.15	0.00822
E	Dapma7bEVm023244t1	putative Galactose-3-O-sulfotransferase 2	-4.61	1.96e-10	4.76	1.26e-08
E	Dapma7bEVm000243t1	Carboxylic ester hydrolase	-2.87	0.00061	7.4	9.18e-14
E	Dapma7bEVm005201t1	endo-beta-1,4-mannanase	-1.57	0.02	2.72	6.17e-06
E	Dapma7bEVm024048t1	rhythmically expressed gene 5 protein	-1.58	0.00938	2.03	0.00225
E	Dapma7bEVm023202t1	trypsin	-3.05	0.00216	4.6	1.14e-13
E	Dapma7bEVm001987t1	carbohydrate sulfotransferase 5-like	-20.81	0	1.98	0.44
E	Dapma7bEVm005081t1	carboxypeptidase M-like isoform X2	-18.31	0	3.46	0.0024
E	Dapma7bEVm027969t1	endo-beta-1,4-mannanase	-2.16	2.18e-06	3.65	6.04e-09
E	Dapma7bEVm005157t1	lysosome membrane protein 2-like	-4.66	1.68e-06	193.71	9.36e-13
E	Dapma7bEVm000273t1	espin isoform X2	-5.31	0	3.54	2.2e-07
E	Dapma7bEVm005063t1	beta-1,3-galactosyltransferase 1-like	-19.92	0	4.77	3.28e-05
E	Dapma7bEVm015291t1	Solute carrier family 2, facilitated glucose transporter member 6	-4.83	0	4.64	1.46e-09
E	Dapma7bEVm002887t1	Protein ECM34	-4.53	0	2.3	0.02
E	Dapma7bEVm004018t1	Aminopeptidase N	-2.56	3.79e-08	2.2	0.00125
E	Dapma7bEVm005031t1	G-protein coupled receptor Mth2	-1.73	0.04	3.04	1.78e-06
E	Dapma7bEVm009706t1	rho GTPase-activating protein 12-like isoform X3	-1.7	0.01	4.96	1.03e-12
E	Dapma7bEVm027881t1	medium-chain specific acyl-CoA dehydrogenase, mitochondrial	-3.67	5.59e-08	11.69	0
E	Dapma7bEVm015445t1	Facilitated trehalose transporter Tret1-2-like protein	-1.9	0.02	3.18	2.55e-07
E	Dapma7bEVm004284t1	elongation of very long chain fatty acids protein AAEL008004-like	-7.24	6.15e-08	3.5	0.03
E	Dapma7bEVm005867t1	nicotinic acetylcholine receptor subunit alpha5	-2.62	4.19e-06	2.48	9.2e-05
E	Dapma7bEVm004624t1	ecdysone-induced protein 78C	-12.7	0	5.06	0.000689
E	Dapma7bEVm010071t1	cathepsin L, putative	-13.17	0	3.23	0.01
E	Dapma7bEVm009819t1	bifunctional 3'-phosphoadenosine 5'-phosphosulfate synthase 2	-2.78	4.92e-06	3.68	3.12e-06
E	Dapma7bEVm004406t1	larval cuticle protein A2B	-54.95	0	3.65	0.00435
E	Dapma7bEVm015475t1	putative Peroxinectin	-11.63	1.29e-05	8.29	6.83e-05
E	Dapma7bEVm000197t1	putative Coagulation factor X	-28.43	0	1.59	0.87
E	Dapma7bEVm004940t1	C-type lectin domain family 6 member A	-2.9	2.35e-06	6.77	1.35e-13
E	Dapma7bEVm010021t1	putative Mucin 91C	-15.49	0	3.86	0.00455
E	Dapma7bEVm006159t1	pheromone and odorant receptor, putative	-19.19	0	2.67	0.17
E	Dapma7bEVm023392t1	cathepsin L1	-1222.23	0.000325	5.5	0.00421
E	Dapma7bEVm003334t1	putative vacuolar protein sorting-associated protein TDA6 isoform X1	-3.55	2.66e-06	11.71	4.81e-12
E	Dapma7bEVm005939t1	beta-1,4-N-acetylgalactosaminyltransferase bre-4-like isoform X1	-11.07	3.36e-08	1.84	0.77
E	Dapma7bEVm018522t1	Scavenger receptor class A member 5-like protein	-1.92	0.000459	2.41	0.000242
E	Dapma7bEVm005890t1	chitin deacetylase 3	-213.95	0.03	2.46	0.19
E	Dapma7bEVm007094t1	Serine protease 57	-4.55	3.48e-09	17.85	0
E	Dapma7bEVm010429t1	Scavenger receptor class A member 5-like protein	-2.37	5.98e-05	2.58	0.000519
E	Dapma7bEVm015157t1	Chorion peroxidase	-11.87	0	3.24	0.04
E	Dapma7bEVm010698t1	Serine proteinase stubble	-8.74	0	3.46	0.0011
E	Dapma7bEVm011274t1	phospholipase A2, membrane associated-like	-1.82	0.00138	2.67	2.46e-05
E	Dapma7bEVm006849t1	putative Venom allergen	-2.62	2.29e-05	2.44	0.00267
E	Dapma7bEVm018418t1	putative Lipase 3	-6.25	1.24e-05	24.39	1.14e-09
E	Dapma7bEVm028965t1	probable 4-coumarate--CoA ligase 1	-3.03	0.000169	4.35	0.00467
E	Dapma7bEVm018502t1	Atrial natriuretic peptide-converting enzyme	-10.47	0	4.69	1.89e-06
E	Dapma7bEVm002242t1	facilitated trehalose transporter Tret1 isoform X2	-40.29	0	3.4	0.0017
E	Dapma7bEVm004513t1	Shavenoid	-7.01	2.67e-14	3.46	4.71e-05
E	Dapma7bEVm005895t1	Lysosome membrane protein 2	-4.46	1.03e-05	23.84	2.39e-14
E	Dapma7bEVm009984t1	carboxypeptidase B-like	-2.61	3.17e-07	2.75	0.000762
E	Dapma7bEVm005714t1	hypothetical protein DAPPUDRAFT_96721	-5.43	1.27e-12	2.09	0.09
E	Dapma7bEVm001502t1	Collagen alpha-1(XXIV) chain/sw-like protein	-46.16	0	2.74	0.16
E	Dapma7bEVm001909t1	proclotting enzyme-like	-6.24	8.19e-09	4.19	7.54e-05
E	Dapma7bEVm002665t1	ATP-binding cassette sub-family G member 5	-1.75	0.02	2.49	0.00228
E	Dapma7bEVm002274t1	sialin-like isoform X1	-4.47	6.08e-10	3.63	0.00105
E	Dapma7bEVm011370t1	transcription factor HES-1	-4.6	5.78e-11	2.27	0.01
E	Dapma7bEVm018744t1	kinase domain protein	-1.85	0.05	3.73	0.04
E	Dapma7bEVm010712t1	solute carrier family 13 member 5-like	-2.05	0.00688	3.94	4.67e-05
E	Dapma7bEVm023248t1	WSC domain-containing protein 1-like isoform X1	-4.51	0.000365	4.32	2.26e-05
E	Dapma7bEVm011975t1	putative peritrophic matrix protein PTM2	-2.69	0.00595	4.49	1.95e-05
E	Dapma7bEVm009965t1	pancreatic lipase-related protein 2-like isoform X1	-5.76	1.41e-10	2.95	0.2
E	Dapma7bEVm007614t1	hypothetical protein DAPPUDRAFT_225914	-10.72	0	5.52	1.03e-06
E	Dapma7bEVm004611t1	major facilitator superfamily domain-containing protein 6	-2.98	3.08e-07	2.01	0.1
E	Dapma7bEVm018678t1	Glucose dehydrogenase [FAD, quinone]	-6.91	2.05e-06	3.39	0.02
E	Dapma7bEVm001586t1	Sulfotransferase family cytosolic 1B member	-9.89	5.8e-12	2.63	0.17
E	Dapma7bEVm005575t1	glutaredoxin domain-containing cysteine-rich protein CG31559-like	-4.15	9.38e-08	3.68	7.32e-05
E	Dapma7bEVm011822t1	putative UDP-glucuronosyltransferase 2B20	-5.15	0.000139	4.34	0.000657
E	Dapma7bEVm005002t1	CG13675 protein	-11.54	1.4e-13	4.54	0.00105
E	Dapma7bEVm006047t1	Serine protease 57	-2.95	0.00106	6.97	3.42e-08
E	Dapma7bEVm015111t1	protein spinster isoform X1	-5.41	2.92e-06	39.68	3.57e-09
E	Dapma7bEVm023201t1	T9SS C-terminal target domain-containing protein	-2.64	0.000453	5.07	7.02e-07
E	Dapma7bEVm010814t1	ABC protein, subfamily ABCH	-2.49	0.000356	2.68	0.01
E	Dapma7bEVm029499t1	hypothetical protein DAPPUDRAFT_316123	-2.61	0.00108	14.93	5.2e-10
E	Dapma7bEVm007766t1	Carboxylic ester hydrolase	-2.31	0.00447	2.66	0.02
E	Dapma7bEVm027256t1	Serine/threonine-protein kinase PDIK1L	-2.32	0.03	10.75	9.67e-06
E	Dapma7bEVm027787t1	UDP-glycosyltransferase 208A1	-5.4	2.2e-07	3.46	0.002
E	Dapma7bEVm004693t1	contactin associated protein-like protein 1	-17.1	4.67e-11	3.48	0.03
E	Dapma7bEVm023648t1	WAP four-disulfide core domain protein 1	-3.21	0.000701	5.11	2.73e-05
E	Dapma7bEVm028060t1	UDP-glycosyltransferase 208A1	-4.67	2.91e-06	3.37	0.05
E	Dapma7bEVm012195t1	hypothetical protein DAPPUDRAFT_307636	-5.31	0.00013	2.92	0.15
E	Dapma7bEVm008182t1	Lactosylceramide 4-alpha-galactosyltransferase	-3.96	0.00618	5.09	0.02
E	Dapma7bEVm023196t1	kinesin-like protein KIN-14I	-4.7	5.94e-06	3.32	0.00572
E	Dapma7bEVm006285t1	class C metabotropic glutamate-like G-protein coupled receptor GPRmgl4, putative	-2.82	0.00254	3.26	0.00622
E	Dapma7bEVm027532t1	putative ATP-dependent RNA Helicase DHX33	-9.93	5.08e-07	6.83	0.000254
E	Dapma7bEVm027454t1	Chorion peroxidase	-3.79	3.37e-05	5.08	0.000585
E	Dapma7bEVm011534t1	Carboxylic ester hydrolase	-10.44	2.38e-06	20.51	1.3e-05
E	Dapma7bEVm003851t1	putative C-type lectin domain family 4 member D	-10.42	8.58e-07	3.37	0.07
E	Dapma7bEVm007849t1	protein D2	-274.21	0.01	4.69	0.02
E	Dapma7bEVm008403t1	lysozyme	-4.47	0.00307	6.26	0.00254
E	Dapma7bEVm007317t1	apolipoprotein D-like	-60.42	0.000217	2.51	0.33
E	Dapma7bEVm019199t1	ABC protein, subfamily ABCH	-11.14	5.26e-05	6.18	0.00721
