# Supplementary material for: DNMT3.1 controls trade-offs between growth, reproduction, and life span under starved conditions in Daphnia magna
Source: Sci Rep. 2021 Apr 1;11:7326. doi: 10.1038/s41598-021-86578-4 (PMC8016896; doi:10.1038/s41598-021-86578-4)
Supplement: Supplementary file 2 — Supplementary Information 2. [file 41598_2021_86578_MOESM2_ESM.xlsx]

## Sheet: Cluster A
#Enrichment analysis (Fisher’s Exact Test) for gene list of cluster A, derived from DEGs of wild type and DNMT3.1 mutant under starved condition
#OVER; over-represented
#Nr Test, number of tested gene
#Nr Reference,total number of reference genes each GO term
Tags	GO ID	Description	GO Category	FDR P-value	Gene ID	Nr Test	Nr Reference
OVER	GO:0000278	mitotic cell cycle	BIOLOGICAL_PROCESS	9.93781e-17	Dapma7bEVm003255t1;Dapma7bEVm011816t1;Dapma7bEVm003779t1;Dapma7bEVm004514t1;Dapma7bEVm003560t1;Dapma7bEVm006168t1;Dapma7bEVm000810t1;Dapma7bEVm006108t1;Dapma7bEVm006451t1;Dapma7bEVm003810t1;Dapma7bEVm004003t1;Dapma7bEVm004149t1;Dapma7bEVm018581t1;Dapma7bEVm006994t1;Dapma7bEVm001562t1;Dapma7bEVm005008t1;Dapma7bEVm005460t1;Dapma7bEVm027562t1;Dapma7bEVm001183t1;Dapma7bEVm000888t1;Dapma7bEVm005540t1;…	28	215
OVER	GO:1903047	mitotic cell cycle process	BIOLOGICAL_PROCESS	3.15115e-16	Dapma7bEVm003255t1;Dapma7bEVm011816t1;Dapma7bEVm003779t1;Dapma7bEVm004514t1;Dapma7bEVm003560t1;Dapma7bEVm006168t1;Dapma7bEVm000810t1;Dapma7bEVm006108t1;Dapma7bEVm006451t1;Dapma7bEVm004149t1;Dapma7bEVm018581t1;Dapma7bEVm006994t1;Dapma7bEVm001562t1;Dapma7bEVm005008t1;Dapma7bEVm005460t1;Dapma7bEVm027562t1;Dapma7bEVm001183t1;Dapma7bEVm005540t1;Dapma7bEVm005470t1;Dapma7bEVm005108t1;Dapma7bEVm028449t1;…	25	167
OVER	GO:0007049	cell cycle	BIOLOGICAL_PROCESS	1.00202e-13	Dapma7bEVm003255t1;Dapma7bEVm011816t1;Dapma7bEVm003779t1;Dapma7bEVm004558t1;Dapma7bEVm004514t1;Dapma7bEVm004517t1;Dapma7bEVm003560t1;Dapma7bEVm006168t1;Dapma7bEVm000810t1;Dapma7bEVm006108t1;Dapma7bEVm006451t1;Dapma7bEVm003810t1;Dapma7bEVm004003t1;Dapma7bEVm004149t1;Dapma7bEVm018581t1;Dapma7bEVm006994t1;Dapma7bEVm001562t1;Dapma7bEVm005008t1;Dapma7bEVm010214t1;Dapma7bEVm005460t1;Dapma7bEVm027562t1;…	34	482
OVER	GO:0010564	regulation of cell cycle process	BIOLOGICAL_PROCESS	1.59582e-12	Dapma7bEVm018581t1;Dapma7bEVm001562t1;Dapma7bEVm005008t1;Dapma7bEVm003255t1;Dapma7bEVm011816t1;Dapma7bEVm003779t1;Dapma7bEVm004514t1;Dapma7bEVm027562t1;Dapma7bEVm001183t1;Dapma7bEVm000888t1;Dapma7bEVm005540t1;Dapma7bEVm005470t1;Dapma7bEVm005108t1;Dapma7bEVm028449t1;Dapma7bEVm028448t1;Dapma7bEVm008355t1;Dapma7bEVm006108t1	17	83
OVER	GO:0022402	cell cycle process	BIOLOGICAL_PROCESS	4.63296e-12	Dapma7bEVm003255t1;Dapma7bEVm011816t1;Dapma7bEVm003779t1;Dapma7bEVm004514t1;Dapma7bEVm003560t1;Dapma7bEVm006168t1;Dapma7bEVm000810t1;Dapma7bEVm006108t1;Dapma7bEVm006451t1;Dapma7bEVm004149t1;Dapma7bEVm018581t1;Dapma7bEVm006994t1;Dapma7bEVm001562t1;Dapma7bEVm005008t1;Dapma7bEVm010214t1;Dapma7bEVm005460t1;Dapma7bEVm027562t1;Dapma7bEVm001183t1;Dapma7bEVm004746t1;Dapma7bEVm000888t1;Dapma7bEVm005540t1;…	28	360
OVER	GO:0009987	cellular process	BIOLOGICAL_PROCESS	2.86965e-11	Dapma7bEVm011338t1;Dapma7bEVm000292t1;Dapma7bEVm003505t1;Dapma7bEVm011816t1;Dapma7bEVm020675t1;Dapma7bEVm009963t1;Dapma7bEVm011025t1;Dapma7bEVm004558t1;Dapma7bEVm008221t1;Dapma7bEVm015318t1;Dapma7bEVm015250t1;Dapma7bEVm003810t1;Dapma7bEVm004257t1;Dapma7bEVm007772t1;Dapma7bEVm023433t1;Dapma7bEVm000262t1;Dapma7bEVm001811t1;Dapma7bEVm015352t1;Dapma7bEVm018626t1;Dapma7bEVm006994t1;Dapma7bEVm006490t1;…	178	10777
OVER	GO:0140014	mitotic nuclear division	BIOLOGICAL_PROCESS	2.86965e-11	Dapma7bEVm001562t1;Dapma7bEVm003255t1;Dapma7bEVm003779t1;Dapma7bEVm004514t1;Dapma7bEVm001183t1;Dapma7bEVm003560t1;Dapma7bEVm005540t1;Dapma7bEVm005108t1;Dapma7bEVm028449t1;Dapma7bEVm000810t1;Dapma7bEVm028448t1;Dapma7bEVm027509t1;Dapma7bEVm006108t1;Dapma7bEVm006211t1;Dapma7bEVm006451t1	15	70
OVER	GO:0051726	regulation of cell cycle	BIOLOGICAL_PROCESS	1.96637e-10	Dapma7bEVm004149t1;Dapma7bEVm018581t1;Dapma7bEVm001562t1;Dapma7bEVm005008t1;Dapma7bEVm003255t1;Dapma7bEVm011816t1;Dapma7bEVm003779t1;Dapma7bEVm004514t1;Dapma7bEVm004517t1;Dapma7bEVm027562t1;Dapma7bEVm001183t1;Dapma7bEVm010080t1;Dapma7bEVm000888t1;Dapma7bEVm005540t1;Dapma7bEVm005470t1;Dapma7bEVm005108t1;Dapma7bEVm028449t1;Dapma7bEVm028448t1;Dapma7bEVm008355t1;Dapma7bEVm006108t1	20	190
OVER	GO:0005488	binding	MOLECULAR_FUNCTION	3.80624e-10	Dapma7bEVm011338t1;Dapma7bEVm000292t1;Dapma7bEVm010308t1;Dapma7bEVm003505t1;Dapma7bEVm011816t1;Dapma7bEVm009963t1;Dapma7bEVm011025t1;Dapma7bEVm004558t1;Dapma7bEVm011229t1;Dapma7bEVm028932t1;Dapma7bEVm015318t1;Dapma7bEVm018520t1;Dapma7bEVm006859t1;Dapma7bEVm003810t1;Dapma7bEVm004257t1;Dapma7bEVm012428t1;Dapma7bEVm007772t1;Dapma7bEVm023433t1;Dapma7bEVm000262t1;Dapma7bEVm006309t1;Dapma7bEVm018626t1;…	155	8939
OVER	GO:0000280	nuclear division	BIOLOGICAL_PROCESS	1.74038e-09	Dapma7bEVm001562t1;Dapma7bEVm003255t1;Dapma7bEVm003779t1;Dapma7bEVm004514t1;Dapma7bEVm001183t1;Dapma7bEVm003560t1;Dapma7bEVm004746t1;Dapma7bEVm005540t1;Dapma7bEVm005108t1;Dapma7bEVm028449t1;Dapma7bEVm000810t1;Dapma7bEVm028448t1;Dapma7bEVm027509t1;Dapma7bEVm006108t1;Dapma7bEVm006211t1;Dapma7bEVm006451t1	16	120
OVER	GO:0007346	regulation of mitotic cell cycle	BIOLOGICAL_PROCESS	2.69133e-09	Dapma7bEVm004149t1;Dapma7bEVm001562t1;Dapma7bEVm005008t1;Dapma7bEVm003255t1;Dapma7bEVm011816t1;Dapma7bEVm003779t1;Dapma7bEVm004514t1;Dapma7bEVm027562t1;Dapma7bEVm001183t1;Dapma7bEVm005540t1;Dapma7bEVm005470t1;Dapma7bEVm005108t1;Dapma7bEVm008355t1;Dapma7bEVm006108t1	14	84
OVER	GO:0048285	organelle fission	BIOLOGICAL_PROCESS	3.53504e-09	Dapma7bEVm001562t1;Dapma7bEVm003255t1;Dapma7bEVm003779t1;Dapma7bEVm004514t1;Dapma7bEVm001183t1;Dapma7bEVm003560t1;Dapma7bEVm004746t1;Dapma7bEVm005540t1;Dapma7bEVm005108t1;Dapma7bEVm028449t1;Dapma7bEVm000810t1;Dapma7bEVm028448t1;Dapma7bEVm027509t1;Dapma7bEVm006108t1;Dapma7bEVm006211t1;Dapma7bEVm006451t1	16	128
OVER	GO:0006261	DNA-dependent DNA replication	BIOLOGICAL_PROCESS	1.38519e-08	Dapma7bEVm006232t1;Dapma7bEVm010920t1;Dapma7bEVm000292t1;Dapma7bEVm005460t1;Dapma7bEVm004558t1;Dapma7bEVm001718t1;Dapma7bEVm004517t1;Dapma7bEVm027562t1;Dapma7bEVm006168t1;Dapma7bEVm005470t1;Dapma7bEVm004590t1;Dapma7bEVm006081t1;Dapma7bEVm004003t1	13	78
OVER	GO:0006260	DNA replication	BIOLOGICAL_PROCESS	1.44e-08	Dapma7bEVm006232t1;Dapma7bEVm010920t1;Dapma7bEVm005008t1;Dapma7bEVm000292t1;Dapma7bEVm005460t1;Dapma7bEVm004558t1;Dapma7bEVm001718t1;Dapma7bEVm004517t1;Dapma7bEVm027562t1;Dapma7bEVm006168t1;Dapma7bEVm003436t1;Dapma7bEVm005470t1;Dapma7bEVm004590t1;Dapma7bEVm006081t1;Dapma7bEVm004003t1	15	120
OVER	GO:0050794	regulation of cellular process	BIOLOGICAL_PROCESS	2.31531e-08	Dapma7bEVm004387t1;Dapma7bEVm003255t1;Dapma7bEVm010728t1;Dapma7bEVm011816t1;Dapma7bEVm020675t1;Dapma7bEVm003779t1;Dapma7bEVm001760t1;Dapma7bEVm004558t1;Dapma7bEVm008221t1;Dapma7bEVm012301t1;Dapma7bEVm004514t1;Dapma7bEVm006168t1;Dapma7bEVm003436t1;Dapma7bEVm002346t1;Dapma7bEVm003810t1;Dapma7bEVm004257t1;Dapma7bEVm007772t1;Dapma7bEVm023433t1;Dapma7bEVm018626t1;Dapma7bEVm006994t1;Dapma7bEVm001562t1;…	77	3282
OVER	GO:0050789	regulation of biological process	BIOLOGICAL_PROCESS	4.16584e-08	Dapma7bEVm004387t1;Dapma7bEVm003255t1;Dapma7bEVm010728t1;Dapma7bEVm011816t1;Dapma7bEVm020675t1;Dapma7bEVm003779t1;Dapma7bEVm001760t1;Dapma7bEVm004558t1;Dapma7bEVm008221t1;Dapma7bEVm012301t1;Dapma7bEVm004514t1;Dapma7bEVm006168t1;Dapma7bEVm003436t1;Dapma7bEVm002346t1;Dapma7bEVm003810t1;Dapma7bEVm004257t1;Dapma7bEVm007772t1;Dapma7bEVm023433t1;Dapma7bEVm018626t1;Dapma7bEVm006994t1;Dapma7bEVm001562t1;…	79	3471
OVER	GO:0065007	biological regulation	BIOLOGICAL_PROCESS	4.16584e-08	Dapma7bEVm004387t1;Dapma7bEVm003255t1;Dapma7bEVm010728t1;Dapma7bEVm011816t1;Dapma7bEVm018409t1;Dapma7bEVm020675t1;Dapma7bEVm003779t1;Dapma7bEVm001760t1;Dapma7bEVm004558t1;Dapma7bEVm008221t1;Dapma7bEVm012301t1;Dapma7bEVm004514t1;Dapma7bEVm010453t1;Dapma7bEVm006168t1;Dapma7bEVm003436t1;Dapma7bEVm002346t1;Dapma7bEVm003810t1;Dapma7bEVm004257t1;Dapma7bEVm007772t1;Dapma7bEVm023433t1;Dapma7bEVm018626t1;…	85	3883
OVER	GO:0006270	DNA replication initiation	BIOLOGICAL_PROCESS	4.16584e-08	Dapma7bEVm006168t1;Dapma7bEVm010920t1;Dapma7bEVm000292t1;Dapma7bEVm005470t1;Dapma7bEVm005460t1;Dapma7bEVm004558t1;Dapma7bEVm004590t1;Dapma7bEVm006081t1;Dapma7bEVm027562t1	9	25
OVER	GO:0097367	carbohydrate derivative binding	MOLECULAR_FUNCTION	2.57255e-07	Dapma7bEVm007321t1;Dapma7bEVm000292t1;Dapma7bEVm010308t1;Dapma7bEVm003505t1;Dapma7bEVm001760t1;Dapma7bEVm011025t1;Dapma7bEVm004558t1;Dapma7bEVm011023t1;Dapma7bEVm004514t1;Dapma7bEVm005857t1;Dapma7bEVm003560t1;Dapma7bEVm006168t1;Dapma7bEVm003100t1;Dapma7bEVm002673t1;Dapma7bEVm010920t1;Dapma7bEVm001108t1;Dapma7bEVm009958t1;Dapma7bEVm006555t1;Dapma7bEVm000039t1;Dapma7bEVm006343t1;Dapma7bEVm027796t1;…	56	2107
OVER	GO:0051276	chromosome organization	BIOLOGICAL_PROCESS	4.21223e-07	Dapma7bEVm000292t1;Dapma7bEVm006981t1;Dapma7bEVm004558t1;Dapma7bEVm005016t1;Dapma7bEVm004514t1;Dapma7bEVm002490t1;Dapma7bEVm010453t1;Dapma7bEVm003560t1;Dapma7bEVm006168t1;Dapma7bEVm001754t1;Dapma7bEVm006108t1;Dapma7bEVm006451t1;Dapma7bEVm007921t1;Dapma7bEVm018581t1;Dapma7bEVm005008t1;Dapma7bEVm010214t1;Dapma7bEVm005460t1;Dapma7bEVm002844t1;Dapma7bEVm000655t1;Dapma7bEVm005540t1;Dapma7bEVm005108t1;…	27	591
OVER	GO:0030554	adenyl nucleotide binding	MOLECULAR_FUNCTION	4.27828e-07	Dapma7bEVm000292t1;Dapma7bEVm003505t1;Dapma7bEVm001760t1;Dapma7bEVm001761t1;Dapma7bEVm004175t1;Dapma7bEVm011025t1;Dapma7bEVm004558t1;Dapma7bEVm011023t1;Dapma7bEVm004514t1;Dapma7bEVm005857t1;Dapma7bEVm003560t1;Dapma7bEVm010366t1;Dapma7bEVm001754t1;Dapma7bEVm027425t1;Dapma7bEVm003100t1;Dapma7bEVm000810t1;Dapma7bEVm006451t1;Dapma7bEVm004149t1;Dapma7bEVm018581t1;Dapma7bEVm010920t1;Dapma7bEVm005008t1;…	47	1609
OVER	GO:0017076	purine nucleotide binding	MOLECULAR_FUNCTION	4.94306e-07	Dapma7bEVm000292t1;Dapma7bEVm003505t1;Dapma7bEVm001760t1;Dapma7bEVm011025t1;Dapma7bEVm004558t1;Dapma7bEVm011023t1;Dapma7bEVm004514t1;Dapma7bEVm005857t1;Dapma7bEVm003560t1;Dapma7bEVm006168t1;Dapma7bEVm003100t1;Dapma7bEVm010920t1;Dapma7bEVm001108t1;Dapma7bEVm009958t1;Dapma7bEVm006555t1;Dapma7bEVm000039t1;Dapma7bEVm006343t1;Dapma7bEVm027796t1;Dapma7bEVm011933t1;Dapma7bEVm001471t1;Dapma7bEVm005087t1;…	52	1913
OVER	GO:0005524	ATP binding	MOLECULAR_FUNCTION	4.94306e-07	Dapma7bEVm000292t1;Dapma7bEVm003505t1;Dapma7bEVm001760t1;Dapma7bEVm001761t1;Dapma7bEVm004175t1;Dapma7bEVm011025t1;Dapma7bEVm004558t1;Dapma7bEVm011023t1;Dapma7bEVm004514t1;Dapma7bEVm005857t1;Dapma7bEVm003560t1;Dapma7bEVm010366t1;Dapma7bEVm001754t1;Dapma7bEVm027425t1;Dapma7bEVm003100t1;Dapma7bEVm000810t1;Dapma7bEVm006451t1;Dapma7bEVm004149t1;Dapma7bEVm018581t1;Dapma7bEVm010920t1;Dapma7bEVm005008t1;…	46	1564
OVER	GO:0044772	mitotic cell cycle phase transition	BIOLOGICAL_PROCESS	9.30325e-07	Dapma7bEVm006168t1;Dapma7bEVm005008t1;Dapma7bEVm011816t1;Dapma7bEVm005470t1;Dapma7bEVm005108t1;Dapma7bEVm003779t1;Dapma7bEVm008355t1;Dapma7bEVm004514t1;Dapma7bEVm006108t1;Dapma7bEVm027562t1	10	56
OVER	GO:0031323	regulation of cellular metabolic process	BIOLOGICAL_PROCESS	9.31998e-07	Dapma7bEVm006274t1;Dapma7bEVm003255t1;Dapma7bEVm010728t1;Dapma7bEVm003779t1;Dapma7bEVm001760t1;Dapma7bEVm004558t1;Dapma7bEVm006969t1;Dapma7bEVm005016t1;Dapma7bEVm014963t1;Dapma7bEVm006737t1;Dapma7bEVm000063t1;Dapma7bEVm004517t1;Dapma7bEVm027864t1;Dapma7bEVm006168t1;Dapma7bEVm002117t1;Dapma7bEVm010366t1;Dapma7bEVm003436t1;Dapma7bEVm002346t1;Dapma7bEVm004257t1;Dapma7bEVm007921t1;Dapma7bEVm007772t1;…	44	1488
OVER	GO:0032559	adenyl ribonucleotide binding	MOLECULAR_FUNCTION	9.31998e-07	Dapma7bEVm000292t1;Dapma7bEVm003505t1;Dapma7bEVm001760t1;Dapma7bEVm001761t1;Dapma7bEVm004175t1;Dapma7bEVm011025t1;Dapma7bEVm004558t1;Dapma7bEVm011023t1;Dapma7bEVm004514t1;Dapma7bEVm005857t1;Dapma7bEVm003560t1;Dapma7bEVm010366t1;Dapma7bEVm001754t1;Dapma7bEVm027425t1;Dapma7bEVm003100t1;Dapma7bEVm000810t1;Dapma7bEVm006451t1;Dapma7bEVm004149t1;Dapma7bEVm018581t1;Dapma7bEVm010920t1;Dapma7bEVm005008t1;…	46	1603
OVER	GO:0060255	regulation of macromolecule metabolic process	BIOLOGICAL_PROCESS	1.00586e-06	Dapma7bEVm006274t1;Dapma7bEVm003255t1;Dapma7bEVm010728t1;Dapma7bEVm003779t1;Dapma7bEVm001760t1;Dapma7bEVm004558t1;Dapma7bEVm006969t1;Dapma7bEVm005016t1;Dapma7bEVm014963t1;Dapma7bEVm006737t1;Dapma7bEVm000063t1;Dapma7bEVm004517t1;Dapma7bEVm027864t1;Dapma7bEVm006168t1;Dapma7bEVm002117t1;Dapma7bEVm010366t1;Dapma7bEVm003436t1;Dapma7bEVm002346t1;Dapma7bEVm004257t1;Dapma7bEVm007921t1;Dapma7bEVm007772t1;…	46	1609
OVER	GO:0035639	purine ribonucleoside triphosphate binding	MOLECULAR_FUNCTION	1.3053e-06	Dapma7bEVm000292t1;Dapma7bEVm003505t1;Dapma7bEVm001760t1;Dapma7bEVm011025t1;Dapma7bEVm004558t1;Dapma7bEVm011023t1;Dapma7bEVm004514t1;Dapma7bEVm005857t1;Dapma7bEVm003560t1;Dapma7bEVm003100t1;Dapma7bEVm010920t1;Dapma7bEVm001108t1;Dapma7bEVm009958t1;Dapma7bEVm006555t1;Dapma7bEVm000039t1;Dapma7bEVm006343t1;Dapma7bEVm027796t1;Dapma7bEVm011933t1;Dapma7bEVm001471t1;Dapma7bEVm005087t1;Dapma7bEVm000888t1;…	50	1863
OVER	GO:0032553	ribonucleotide binding	MOLECULAR_FUNCTION	1.3053e-06	Dapma7bEVm007321t1;Dapma7bEVm000292t1;Dapma7bEVm003505t1;Dapma7bEVm001760t1;Dapma7bEVm011025t1;Dapma7bEVm004558t1;Dapma7bEVm011023t1;Dapma7bEVm004514t1;Dapma7bEVm005857t1;Dapma7bEVm003560t1;Dapma7bEVm003100t1;Dapma7bEVm010920t1;Dapma7bEVm001108t1;Dapma7bEVm009958t1;Dapma7bEVm006555t1;Dapma7bEVm000039t1;Dapma7bEVm006343t1;Dapma7bEVm027796t1;Dapma7bEVm011933t1;Dapma7bEVm001471t1;Dapma7bEVm005087t1;…	51	1923
OVER	GO:1901990	regulation of mitotic cell cycle phase transition	BIOLOGICAL_PROCESS	1.41345e-06	Dapma7bEVm005008t1;Dapma7bEVm011816t1;Dapma7bEVm005470t1;Dapma7bEVm005108t1;Dapma7bEVm003779t1;Dapma7bEVm008355t1;Dapma7bEVm004514t1;Dapma7bEVm006108t1;Dapma7bEVm027562t1	9	43
OVER	GO:0044770	cell cycle phase transition	BIOLOGICAL_PROCESS	1.50358e-06	Dapma7bEVm006168t1;Dapma7bEVm005008t1;Dapma7bEVm011816t1;Dapma7bEVm005470t1;Dapma7bEVm005108t1;Dapma7bEVm003779t1;Dapma7bEVm008355t1;Dapma7bEVm004514t1;Dapma7bEVm006108t1;Dapma7bEVm027562t1	10	61
OVER	GO:0043167	ion binding	MOLECULAR_FUNCTION	1.74981e-06	Dapma7bEVm007321t1;Dapma7bEVm011338t1;Dapma7bEVm000292t1;Dapma7bEVm003505t1;Dapma7bEVm001760t1;Dapma7bEVm011025t1;Dapma7bEVm004558t1;Dapma7bEVm011023t1;Dapma7bEVm004514t1;Dapma7bEVm005857t1;Dapma7bEVm011229t1;Dapma7bEVm003560t1;Dapma7bEVm006168t1;Dapma7bEVm002346t1;Dapma7bEVm003100t1;Dapma7bEVm018520t1;Dapma7bEVm006859t1;Dapma7bEVm003810t1;Dapma7bEVm012428t1;Dapma7bEVm000262t1;Dapma7bEVm006309t1;…	84	4167
OVER	GO:0007088	regulation of mitotic nuclear division	BIOLOGICAL_PROCESS	1.85105e-06	Dapma7bEVm001562t1;Dapma7bEVm003255t1;Dapma7bEVm005540t1;Dapma7bEVm005108t1;Dapma7bEVm003779t1;Dapma7bEVm004514t1;Dapma7bEVm006108t1;Dapma7bEVm001183t1	8	30
OVER	GO:1901987	regulation of cell cycle phase transition	BIOLOGICAL_PROCESS	2.09556e-06	Dapma7bEVm005008t1;Dapma7bEVm011816t1;Dapma7bEVm005470t1;Dapma7bEVm005108t1;Dapma7bEVm003779t1;Dapma7bEVm008355t1;Dapma7bEVm004514t1;Dapma7bEVm006108t1;Dapma7bEVm027562t1	9	46
OVER	GO:0032555	purine ribonucleotide binding	MOLECULAR_FUNCTION	2.24639e-06	Dapma7bEVm000292t1;Dapma7bEVm003505t1;Dapma7bEVm001760t1;Dapma7bEVm011025t1;Dapma7bEVm004558t1;Dapma7bEVm011023t1;Dapma7bEVm004514t1;Dapma7bEVm005857t1;Dapma7bEVm003560t1;Dapma7bEVm003100t1;Dapma7bEVm010920t1;Dapma7bEVm001108t1;Dapma7bEVm009958t1;Dapma7bEVm006555t1;Dapma7bEVm000039t1;Dapma7bEVm006343t1;Dapma7bEVm027796t1;Dapma7bEVm011933t1;Dapma7bEVm001471t1;Dapma7bEVm005087t1;Dapma7bEVm000888t1;…	50	1906
OVER	GO:0019222	regulation of metabolic process	BIOLOGICAL_PROCESS	2.44906e-06	Dapma7bEVm006274t1;Dapma7bEVm003255t1;Dapma7bEVm010728t1;Dapma7bEVm003779t1;Dapma7bEVm001760t1;Dapma7bEVm004558t1;Dapma7bEVm006969t1;Dapma7bEVm005016t1;Dapma7bEVm014963t1;Dapma7bEVm006737t1;Dapma7bEVm000063t1;Dapma7bEVm004517t1;Dapma7bEVm027864t1;Dapma7bEVm006168t1;Dapma7bEVm002117t1;Dapma7bEVm010366t1;Dapma7bEVm003436t1;Dapma7bEVm002346t1;Dapma7bEVm004257t1;Dapma7bEVm007921t1;Dapma7bEVm007772t1;…	46	1673
OVER	GO:0051783	regulation of nuclear division	BIOLOGICAL_PROCESS	3.13677e-06	Dapma7bEVm001562t1;Dapma7bEVm003255t1;Dapma7bEVm005540t1;Dapma7bEVm005108t1;Dapma7bEVm003779t1;Dapma7bEVm004514t1;Dapma7bEVm006108t1;Dapma7bEVm001183t1	8	33
OVER	GO:0097159	organic cyclic compound binding	MOLECULAR_FUNCTION	3.48837e-06	Dapma7bEVm000292t1;Dapma7bEVm003505t1;Dapma7bEVm009963t1;Dapma7bEVm011025t1;Dapma7bEVm004558t1;Dapma7bEVm018520t1;Dapma7bEVm004257t1;Dapma7bEVm012428t1;Dapma7bEVm007772t1;Dapma7bEVm018626t1;Dapma7bEVm000039t1;Dapma7bEVm003784t1;Dapma7bEVm006343t1;Dapma7bEVm011018t1;Dapma7bEVm011933t1;Dapma7bEVm005087t1;Dapma7bEVm004660t1;Dapma7bEVm000888t1;Dapma7bEVm003366t1;Dapma7bEVm005470t1;Dapma7bEVm010769t1;…	106	5924
OVER	GO:1901363	heterocyclic compound binding	MOLECULAR_FUNCTION	6.49375e-06	Dapma7bEVm000292t1;Dapma7bEVm003505t1;Dapma7bEVm009963t1;Dapma7bEVm011025t1;Dapma7bEVm004558t1;Dapma7bEVm018520t1;Dapma7bEVm004257t1;Dapma7bEVm012428t1;Dapma7bEVm007772t1;Dapma7bEVm018626t1;Dapma7bEVm000039t1;Dapma7bEVm003784t1;Dapma7bEVm006343t1;Dapma7bEVm011018t1;Dapma7bEVm011933t1;Dapma7bEVm005087t1;Dapma7bEVm004660t1;Dapma7bEVm000888t1;Dapma7bEVm003366t1;Dapma7bEVm005470t1;Dapma7bEVm010769t1;…	105	5914
OVER	GO:0006996	organelle organization	BIOLOGICAL_PROCESS	1.49226e-05	Dapma7bEVm007846t1;Dapma7bEVm000292t1;Dapma7bEVm003255t1;Dapma7bEVm015677t1;Dapma7bEVm011375t1;Dapma7bEVm006981t1;Dapma7bEVm003779t1;Dapma7bEVm004558t1;Dapma7bEVm005016t1;Dapma7bEVm004514t1;Dapma7bEVm002490t1;Dapma7bEVm010453t1;Dapma7bEVm003560t1;Dapma7bEVm006168t1;Dapma7bEVm001754t1;Dapma7bEVm000810t1;Dapma7bEVm006108t1;Dapma7bEVm006451t1;Dapma7bEVm007921t1;Dapma7bEVm018581t1;Dapma7bEVm006994t1;…	40	1429
OVER	GO:0080090	regulation of primary metabolic process	BIOLOGICAL_PROCESS	1.49226e-05	Dapma7bEVm006274t1;Dapma7bEVm003255t1;Dapma7bEVm010728t1;Dapma7bEVm003779t1;Dapma7bEVm001760t1;Dapma7bEVm004558t1;Dapma7bEVm006969t1;Dapma7bEVm005016t1;Dapma7bEVm014963t1;Dapma7bEVm006737t1;Dapma7bEVm000063t1;Dapma7bEVm027864t1;Dapma7bEVm006168t1;Dapma7bEVm002117t1;Dapma7bEVm010366t1;Dapma7bEVm002346t1;Dapma7bEVm004257t1;Dapma7bEVm007921t1;Dapma7bEVm007772t1;Dapma7bEVm018626t1;Dapma7bEVm006994t1;…	41	1490
OVER	GO:1901265	nucleoside phosphate binding	MOLECULAR_FUNCTION	1.49226e-05	Dapma7bEVm007321t1;Dapma7bEVm000292t1;Dapma7bEVm003505t1;Dapma7bEVm001760t1;Dapma7bEVm011025t1;Dapma7bEVm004558t1;Dapma7bEVm011023t1;Dapma7bEVm004514t1;Dapma7bEVm005857t1;Dapma7bEVm003560t1;Dapma7bEVm006168t1;Dapma7bEVm003100t1;Dapma7bEVm010920t1;Dapma7bEVm001108t1;Dapma7bEVm009958t1;Dapma7bEVm006555t1;Dapma7bEVm000039t1;Dapma7bEVm006343t1;Dapma7bEVm027796t1;Dapma7bEVm011933t1;Dapma7bEVm001471t1;…	53	2231
OVER	GO:0016301	kinase activity	MOLECULAR_FUNCTION	1.49226e-05	Dapma7bEVm003255t1;Dapma7bEVm003779t1;Dapma7bEVm001760t1;Dapma7bEVm004175t1;Dapma7bEVm011025t1;Dapma7bEVm004514t1;Dapma7bEVm010366t1;Dapma7bEVm027425t1;Dapma7bEVm004149t1;Dapma7bEVm001811t1;Dapma7bEVm018581t1;Dapma7bEVm001562t1;Dapma7bEVm014971t1;Dapma7bEVm001108t1;Dapma7bEVm010818t1;Dapma7bEVm004107t1;Dapma7bEVm006343t1;Dapma7bEVm027796t1;Dapma7bEVm001183t1;Dapma7bEVm006614t1;Dapma7bEVm005087t1;…	29	833
OVER	GO:0000166	nucleotide binding	MOLECULAR_FUNCTION	1.49226e-05	Dapma7bEVm007321t1;Dapma7bEVm000292t1;Dapma7bEVm003505t1;Dapma7bEVm001760t1;Dapma7bEVm011025t1;Dapma7bEVm004558t1;Dapma7bEVm011023t1;Dapma7bEVm004514t1;Dapma7bEVm005857t1;Dapma7bEVm003560t1;Dapma7bEVm006168t1;Dapma7bEVm003100t1;Dapma7bEVm010920t1;Dapma7bEVm001108t1;Dapma7bEVm009958t1;Dapma7bEVm006555t1;Dapma7bEVm000039t1;Dapma7bEVm006343t1;Dapma7bEVm027796t1;Dapma7bEVm011933t1;Dapma7bEVm001471t1;…	53	2231
OVER	GO:0016043	cellular component organization	BIOLOGICAL_PROCESS	1.84941e-05	Dapma7bEVm000292t1;Dapma7bEVm003255t1;Dapma7bEVm006981t1;Dapma7bEVm003779t1;Dapma7bEVm004558t1;Dapma7bEVm004514t1;Dapma7bEVm010453t1;Dapma7bEVm003560t1;Dapma7bEVm006168t1;Dapma7bEVm003810t1;Dapma7bEVm023412t1;Dapma7bEVm006994t1;Dapma7bEVm001562t1;Dapma7bEVm001108t1;Dapma7bEVm000655t1;Dapma7bEVm005540t1;Dapma7bEVm010085t1;Dapma7bEVm009581t1;Dapma7bEVm028449t1;Dapma7bEVm004590t1;Dapma7bEVm007846t1;…	49	1993
OVER	GO:0007052	mitotic spindle organization	BIOLOGICAL_PROCESS	2.18756e-05	Dapma7bEVm018581t1;Dapma7bEVm028449t1;Dapma7bEVm000810t1;Dapma7bEVm005460t1;Dapma7bEVm028448t1;Dapma7bEVm027509t1;Dapma7bEVm003560t1	7	29
OVER	GO:0003677	DNA binding	MOLECULAR_FUNCTION	2.4476e-05	Dapma7bEVm006274t1;Dapma7bEVm006232t1;Dapma7bEVm010769t1;Dapma7bEVm000292t1;Dapma7bEVm010728t1;Dapma7bEVm004558t1;Dapma7bEVm006969t1;Dapma7bEVm014963t1;Dapma7bEVm000026t1;Dapma7bEVm000063t1;Dapma7bEVm002682t1;Dapma7bEVm004517t1;Dapma7bEVm006168t1;Dapma7bEVm002346t1;Dapma7bEVm004003t1;Dapma7bEVm004257t1;Dapma7bEVm007921t1;Dapma7bEVm018626t1;Dapma7bEVm010920t1;Dapma7bEVm005008t1;Dapma7bEVm022760t1;…	37	1291
OVER	GO:0016310	phosphorylation	BIOLOGICAL_PROCESS	2.67484e-05	Dapma7bEVm003255t1;Dapma7bEVm003779t1;Dapma7bEVm001760t1;Dapma7bEVm004175t1;Dapma7bEVm011025t1;Dapma7bEVm004514t1;Dapma7bEVm006737t1;Dapma7bEVm010366t1;Dapma7bEVm027425t1;Dapma7bEVm004149t1;Dapma7bEVm001811t1;Dapma7bEVm018581t1;Dapma7bEVm006994t1;Dapma7bEVm001562t1;Dapma7bEVm014971t1;Dapma7bEVm001108t1;Dapma7bEVm010818t1;Dapma7bEVm004107t1;Dapma7bEVm006343t1;Dapma7bEVm027796t1;Dapma7bEVm001183t1;…	32	1019
OVER	GO:0006468	protein phosphorylation	BIOLOGICAL_PROCESS	2.73997e-05	Dapma7bEVm003255t1;Dapma7bEVm003779t1;Dapma7bEVm001760t1;Dapma7bEVm004175t1;Dapma7bEVm011025t1;Dapma7bEVm004514t1;Dapma7bEVm006737t1;Dapma7bEVm010366t1;Dapma7bEVm027425t1;Dapma7bEVm004149t1;Dapma7bEVm018581t1;Dapma7bEVm001562t1;Dapma7bEVm001108t1;Dapma7bEVm004107t1;Dapma7bEVm027796t1;Dapma7bEVm001183t1;Dapma7bEVm010080t1;Dapma7bEVm005087t1;Dapma7bEVm000888t1;Dapma7bEVm005540t1;Dapma7bEVm005108t1;…	25	663
OVER	GO:0051171	regulation of nitrogen compound metabolic process	BIOLOGICAL_PROCESS	3.0516e-05	Dapma7bEVm006274t1;Dapma7bEVm003255t1;Dapma7bEVm010728t1;Dapma7bEVm003779t1;Dapma7bEVm004558t1;Dapma7bEVm006969t1;Dapma7bEVm005016t1;Dapma7bEVm014963t1;Dapma7bEVm006737t1;Dapma7bEVm000063t1;Dapma7bEVm027864t1;Dapma7bEVm006168t1;Dapma7bEVm002117t1;Dapma7bEVm010366t1;Dapma7bEVm002346t1;Dapma7bEVm004257t1;Dapma7bEVm007921t1;Dapma7bEVm007772t1;Dapma7bEVm018626t1;Dapma7bEVm006994t1;Dapma7bEVm001562t1;…	40	1481
OVER	GO:0004672	protein kinase activity	MOLECULAR_FUNCTION	3.07344e-05	Dapma7bEVm004149t1;Dapma7bEVm018581t1;Dapma7bEVm001562t1;Dapma7bEVm003255t1;Dapma7bEVm001108t1;Dapma7bEVm003779t1;Dapma7bEVm001760t1;Dapma7bEVm004175t1;Dapma7bEVm011025t1;Dapma7bEVm004514t1;Dapma7bEVm004107t1;Dapma7bEVm027796t1;Dapma7bEVm001183t1;Dapma7bEVm010366t1;Dapma7bEVm005087t1;Dapma7bEVm027425t1;Dapma7bEVm000888t1;Dapma7bEVm005540t1;Dapma7bEVm005108t1;Dapma7bEVm009581t1;Dapma7bEVm028449t1;…	23	574
OVER	GO:2000112	regulation of cellular macromolecule biosynthetic process	BIOLOGICAL_PROCESS	3.11966e-05	Dapma7bEVm006274t1;Dapma7bEVm010728t1;Dapma7bEVm001760t1;Dapma7bEVm004558t1;Dapma7bEVm006969t1;Dapma7bEVm005016t1;Dapma7bEVm014963t1;Dapma7bEVm000063t1;Dapma7bEVm004517t1;Dapma7bEVm027864t1;Dapma7bEVm006168t1;Dapma7bEVm002117t1;Dapma7bEVm003436t1;Dapma7bEVm002346t1;Dapma7bEVm004257t1;Dapma7bEVm007921t1;Dapma7bEVm007772t1;Dapma7bEVm018626t1;Dapma7bEVm005008t1;Dapma7bEVm022760t1;Dapma7bEVm003784t1;…	32	1030
OVER	GO:0008284	positive regulation of cell population proliferation	BIOLOGICAL_PROCESS	3.4743e-05	Dapma7bEVm001562t1;Dapma7bEVm005008t1;Dapma7bEVm027425t1;Dapma7bEVm003255t1;Dapma7bEVm005540t1;Dapma7bEVm003779t1;Dapma7bEVm008355t1;Dapma7bEVm001183t1;Dapma7bEVm003810t1	9	70
OVER	GO:0071840	cellular component organization or biogenesis	BIOLOGICAL_PROCESS	3.48344e-05	Dapma7bEVm000292t1;Dapma7bEVm003255t1;Dapma7bEVm006981t1;Dapma7bEVm003779t1;Dapma7bEVm009963t1;Dapma7bEVm004558t1;Dapma7bEVm004514t1;Dapma7bEVm010453t1;Dapma7bEVm003560t1;Dapma7bEVm006168t1;Dapma7bEVm003810t1;Dapma7bEVm023412t1;Dapma7bEVm006994t1;Dapma7bEVm001562t1;Dapma7bEVm001108t1;Dapma7bEVm000655t1;Dapma7bEVm005540t1;Dapma7bEVm010085t1;Dapma7bEVm009581t1;Dapma7bEVm028449t1;Dapma7bEVm004590t1;…	51	2177
OVER	GO:0010216	maintenance of DNA methylation	BIOLOGICAL_PROCESS	3.56734e-05	Dapma7bEVm008354t1;Dapma7bEVm001772t1;Dapma7bEVm001259t1;Dapma7bEVm005001t1	4	2
OVER	GO:0043168	anion binding	MOLECULAR_FUNCTION	3.75264e-05	Dapma7bEVm007321t1;Dapma7bEVm000292t1;Dapma7bEVm003505t1;Dapma7bEVm001760t1;Dapma7bEVm011025t1;Dapma7bEVm004558t1;Dapma7bEVm011023t1;Dapma7bEVm004514t1;Dapma7bEVm005857t1;Dapma7bEVm003560t1;Dapma7bEVm003100t1;Dapma7bEVm010920t1;Dapma7bEVm001108t1;Dapma7bEVm009958t1;Dapma7bEVm006555t1;Dapma7bEVm000039t1;Dapma7bEVm006343t1;Dapma7bEVm027796t1;Dapma7bEVm011933t1;Dapma7bEVm001471t1;Dapma7bEVm005087t1;…	52	2250
OVER	GO:0044260	cellular macromolecule metabolic process	BIOLOGICAL_PROCESS	3.80499e-05	Dapma7bEVm000292t1;Dapma7bEVm003255t1;Dapma7bEVm010728t1;Dapma7bEVm011816t1;Dapma7bEVm003779t1;Dapma7bEVm009963t1;Dapma7bEVm001760t1;Dapma7bEVm011025t1;Dapma7bEVm004558t1;Dapma7bEVm004514t1;Dapma7bEVm000026t1;Dapma7bEVm010453t1;Dapma7bEVm006168t1;Dapma7bEVm015318t1;Dapma7bEVm003436t1;Dapma7bEVm002346t1;Dapma7bEVm004257t1;Dapma7bEVm007772t1;Dapma7bEVm015352t1;Dapma7bEVm018626t1;Dapma7bEVm006994t1;…	94	5284
OVER	GO:0036094	small molecule binding	MOLECULAR_FUNCTION	4.51563e-05	Dapma7bEVm007321t1;Dapma7bEVm000292t1;Dapma7bEVm003505t1;Dapma7bEVm001760t1;Dapma7bEVm011025t1;Dapma7bEVm004558t1;Dapma7bEVm011023t1;Dapma7bEVm004514t1;Dapma7bEVm005857t1;Dapma7bEVm003560t1;Dapma7bEVm006168t1;Dapma7bEVm003100t1;Dapma7bEVm010920t1;Dapma7bEVm001108t1;Dapma7bEVm009958t1;Dapma7bEVm006555t1;Dapma7bEVm000039t1;Dapma7bEVm006343t1;Dapma7bEVm027796t1;Dapma7bEVm011933t1;Dapma7bEVm001471t1;…	54	2398
OVER	GO:0010556	regulation of macromolecule biosynthetic process	BIOLOGICAL_PROCESS	4.71236e-05	Dapma7bEVm006274t1;Dapma7bEVm010728t1;Dapma7bEVm001760t1;Dapma7bEVm004558t1;Dapma7bEVm006969t1;Dapma7bEVm005016t1;Dapma7bEVm014963t1;Dapma7bEVm000063t1;Dapma7bEVm004517t1;Dapma7bEVm027864t1;Dapma7bEVm006168t1;Dapma7bEVm002117t1;Dapma7bEVm003436t1;Dapma7bEVm002346t1;Dapma7bEVm004257t1;Dapma7bEVm007921t1;Dapma7bEVm007772t1;Dapma7bEVm018626t1;Dapma7bEVm005008t1;Dapma7bEVm022760t1;Dapma7bEVm003784t1;…	32	1056
OVER	GO:0016538	cyclin-dependent protein serine/threonine kinase regulator activity	MOLECULAR_FUNCTION	4.78445e-05	Dapma7bEVm010080t1;Dapma7bEVm001562t1;Dapma7bEVm003255t1;Dapma7bEVm005540t1;Dapma7bEVm001183t1;Dapma7bEVm003779t1	6	20
OVER	GO:0042127	regulation of cell population proliferation	BIOLOGICAL_PROCESS	5.37172e-05	Dapma7bEVm004387t1;Dapma7bEVm001562t1;Dapma7bEVm005008t1;Dapma7bEVm027425t1;Dapma7bEVm003255t1;Dapma7bEVm005540t1;Dapma7bEVm003779t1;Dapma7bEVm008355t1;Dapma7bEVm001183t1;Dapma7bEVm003810t1	10	100
OVER	GO:0031326	regulation of cellular biosynthetic process	BIOLOGICAL_PROCESS	5.6e-05	Dapma7bEVm006274t1;Dapma7bEVm010728t1;Dapma7bEVm001760t1;Dapma7bEVm004558t1;Dapma7bEVm006969t1;Dapma7bEVm005016t1;Dapma7bEVm014963t1;Dapma7bEVm000063t1;Dapma7bEVm004517t1;Dapma7bEVm027864t1;Dapma7bEVm006168t1;Dapma7bEVm002117t1;Dapma7bEVm003436t1;Dapma7bEVm002346t1;Dapma7bEVm004257t1;Dapma7bEVm007921t1;Dapma7bEVm007772t1;Dapma7bEVm018626t1;Dapma7bEVm005008t1;Dapma7bEVm022760t1;Dapma7bEVm003784t1;…	32	1067
OVER	GO:1902850	microtubule cytoskeleton organization involved in mitosis	BIOLOGICAL_PROCESS	5.78168e-05	Dapma7bEVm018581t1;Dapma7bEVm028449t1;Dapma7bEVm000810t1;Dapma7bEVm005460t1;Dapma7bEVm028448t1;Dapma7bEVm027509t1;Dapma7bEVm003560t1	7	36
OVER	GO:0003688	DNA replication origin binding	MOLECULAR_FUNCTION	5.9802e-05	Dapma7bEVm006168t1;Dapma7bEVm010920t1;Dapma7bEVm006081t1;Dapma7bEVm005470t1;Dapma7bEVm027562t1	5	10
OVER	GO:0016773	phosphotransferase activity, alcohol group as acceptor	MOLECULAR_FUNCTION	5.9802e-05	Dapma7bEVm004149t1;Dapma7bEVm018581t1;Dapma7bEVm001562t1;Dapma7bEVm003255t1;Dapma7bEVm014971t1;Dapma7bEVm001108t1;Dapma7bEVm003779t1;Dapma7bEVm001760t1;Dapma7bEVm004175t1;Dapma7bEVm011025t1;Dapma7bEVm004514t1;Dapma7bEVm004107t1;Dapma7bEVm027796t1;Dapma7bEVm001183t1;Dapma7bEVm010366t1;Dapma7bEVm005087t1;Dapma7bEVm027425t1;Dapma7bEVm000888t1;Dapma7bEVm005540t1;Dapma7bEVm005108t1;Dapma7bEVm009581t1;…	24	654
OVER	GO:0009889	regulation of biosynthetic process	BIOLOGICAL_PROCESS	6.17021e-05	Dapma7bEVm006274t1;Dapma7bEVm010728t1;Dapma7bEVm001760t1;Dapma7bEVm004558t1;Dapma7bEVm006969t1;Dapma7bEVm005016t1;Dapma7bEVm014963t1;Dapma7bEVm000063t1;Dapma7bEVm004517t1;Dapma7bEVm027864t1;Dapma7bEVm006168t1;Dapma7bEVm002117t1;Dapma7bEVm003436t1;Dapma7bEVm002346t1;Dapma7bEVm004257t1;Dapma7bEVm007921t1;Dapma7bEVm007772t1;Dapma7bEVm018626t1;Dapma7bEVm005008t1;Dapma7bEVm022760t1;Dapma7bEVm003784t1;…	32	1075
OVER	GO:0051338	regulation of transferase activity	BIOLOGICAL_PROCESS	6.86212e-05	Dapma7bEVm010080t1;Dapma7bEVm010366t1;Dapma7bEVm001562t1;Dapma7bEVm003255t1;Dapma7bEVm005540t1;Dapma7bEVm005108t1;Dapma7bEVm003779t1;Dapma7bEVm009581t1;Dapma7bEVm006737t1;Dapma7bEVm001183t1;Dapma7bEVm003208t1	11	132
OVER	GO:0008283	cell population proliferation	BIOLOGICAL_PROCESS	9.54075e-05	Dapma7bEVm006168t1;Dapma7bEVm004387t1;Dapma7bEVm001562t1;Dapma7bEVm005008t1;Dapma7bEVm027425t1;Dapma7bEVm003255t1;Dapma7bEVm005540t1;Dapma7bEVm003779t1;Dapma7bEVm008355t1;Dapma7bEVm001183t1;Dapma7bEVm003810t1	11	137
OVER	GO:0003777	microtubule motor activity	MOLECULAR_FUNCTION	0.000101241	Dapma7bEVm005785t1;Dapma7bEVm003100t1;Dapma7bEVm000810t1;Dapma7bEVm027509t1;Dapma7bEVm030410t1;Dapma7bEVm006451t1;Dapma7bEVm005857t1;Dapma7bEVm003560t1	8	60
OVER	GO:0016772	transferase activity, transferring phosphorus-containing groups	MOLECULAR_FUNCTION	0.000108463	Dapma7bEVm006232t1;Dapma7bEVm003255t1;Dapma7bEVm003779t1;Dapma7bEVm001760t1;Dapma7bEVm004175t1;Dapma7bEVm011025t1;Dapma7bEVm004514t1;Dapma7bEVm006168t1;Dapma7bEVm010366t1;Dapma7bEVm027425t1;Dapma7bEVm004149t1;Dapma7bEVm001811t1;Dapma7bEVm018581t1;Dapma7bEVm001562t1;Dapma7bEVm014971t1;Dapma7bEVm001108t1;Dapma7bEVm010818t1;Dapma7bEVm004107t1;Dapma7bEVm006343t1;Dapma7bEVm027796t1;Dapma7bEVm001183t1;…	31	1051
OVER	GO:0045786	negative regulation of cell cycle	BIOLOGICAL_PROCESS	0.000165978	Dapma7bEVm004149t1;Dapma7bEVm010080t1;Dapma7bEVm011816t1;Dapma7bEVm005470t1;Dapma7bEVm005108t1;Dapma7bEVm004514t1;Dapma7bEVm006108t1;Dapma7bEVm004517t1;Dapma7bEVm027562t1	9	89
OVER	GO:0000075	cell cycle checkpoint	BIOLOGICAL_PROCESS	0.00016843	Dapma7bEVm004149t1;Dapma7bEVm011816t1;Dapma7bEVm005470t1;Dapma7bEVm005108t1;Dapma7bEVm004514t1;Dapma7bEVm006108t1;Dapma7bEVm004517t1;Dapma7bEVm027562t1	8	65
OVER	GO:0032465	regulation of cytokinesis	BIOLOGICAL_PROCESS	0.000198862	Dapma7bEVm028449t1;Dapma7bEVm028448t1;Dapma7bEVm018581t1;Dapma7bEVm000888t1;Dapma7bEVm005108t1	5	14
OVER	GO:1901988	negative regulation of cell cycle phase transition	BIOLOGICAL_PROCESS	0.000205257	Dapma7bEVm004514t1;Dapma7bEVm006108t1;Dapma7bEVm011816t1;Dapma7bEVm005470t1;Dapma7bEVm027562t1;Dapma7bEVm005108t1	6	28
OVER	GO:1904029	regulation of cyclin-dependent protein kinase activity	BIOLOGICAL_PROCESS	0.000205257	Dapma7bEVm010080t1;Dapma7bEVm001562t1;Dapma7bEVm003255t1;Dapma7bEVm005540t1;Dapma7bEVm001183t1;Dapma7bEVm003779t1	6	28
OVER	GO:0000079	regulation of cyclin-dependent protein serine/threonine kinase activity	BIOLOGICAL_PROCESS	0.000205257	Dapma7bEVm010080t1;Dapma7bEVm001562t1;Dapma7bEVm003255t1;Dapma7bEVm005540t1;Dapma7bEVm001183t1;Dapma7bEVm003779t1	6	28
OVER	GO:0043412	macromolecule modification	BIOLOGICAL_PROCESS	0.000232486	Dapma7bEVm003255t1;Dapma7bEVm003779t1;Dapma7bEVm009963t1;Dapma7bEVm001760t1;Dapma7bEVm004130t1;Dapma7bEVm005831t1;Dapma7bEVm004175t1;Dapma7bEVm011025t1;Dapma7bEVm005016t1;Dapma7bEVm004514t1;Dapma7bEVm006737t1;Dapma7bEVm015318t1;Dapma7bEVm010366t1;Dapma7bEVm027425t1;Dapma7bEVm001259t1;Dapma7bEVm004149t1;Dapma7bEVm018581t1;Dapma7bEVm006994t1;Dapma7bEVm001562t1;Dapma7bEVm000530t1;Dapma7bEVm001108t1;…	44	1889
OVER	GO:0043565	sequence-specific DNA binding	MOLECULAR_FUNCTION	0.000245649	Dapma7bEVm006274t1;Dapma7bEVm018626t1;Dapma7bEVm010920t1;Dapma7bEVm010728t1;Dapma7bEVm022760t1;Dapma7bEVm006969t1;Dapma7bEVm014963t1;Dapma7bEVm000026t1;Dapma7bEVm000063t1;Dapma7bEVm027562t1;Dapma7bEVm011018t1;Dapma7bEVm000655t1;Dapma7bEVm006168t1;Dapma7bEVm004746t1;Dapma7bEVm004660t1;Dapma7bEVm005470t1;Dapma7bEVm006081t1;Dapma7bEVm004257t1	18	428
OVER	GO:0007051	spindle organization	BIOLOGICAL_PROCESS	0.000294507	Dapma7bEVm018581t1;Dapma7bEVm028449t1;Dapma7bEVm000810t1;Dapma7bEVm005460t1;Dapma7bEVm028448t1;Dapma7bEVm027509t1;Dapma7bEVm003560t1	7	49
OVER	GO:0004674	protein serine/threonine kinase activity	MOLECULAR_FUNCTION	0.000421462	Dapma7bEVm004149t1;Dapma7bEVm018581t1;Dapma7bEVm001108t1;Dapma7bEVm001760t1;Dapma7bEVm004175t1;Dapma7bEVm011025t1;Dapma7bEVm004107t1;Dapma7bEVm027796t1;Dapma7bEVm010366t1;Dapma7bEVm000888t1;Dapma7bEVm005108t1;Dapma7bEVm009581t1;Dapma7bEVm028449t1;Dapma7bEVm028448t1;Dapma7bEVm008355t1	15	315
OVER	GO:0045787	positive regulation of cell cycle	BIOLOGICAL_PROCESS	0.00044658	Dapma7bEVm001562t1;Dapma7bEVm005008t1;Dapma7bEVm003255t1;Dapma7bEVm005540t1;Dapma7bEVm001183t1;Dapma7bEVm003779t1	6	33
OVER	GO:0003774	motor activity	MOLECULAR_FUNCTION	0.000473833	Dapma7bEVm005785t1;Dapma7bEVm003100t1;Dapma7bEVm000810t1;Dapma7bEVm000039t1;Dapma7bEVm027509t1;Dapma7bEVm030410t1;Dapma7bEVm006451t1;Dapma7bEVm005857t1;Dapma7bEVm003560t1	9	104
OVER	GO:0051302	regulation of cell division	BIOLOGICAL_PROCESS	0.00048858	Dapma7bEVm028449t1;Dapma7bEVm028448t1;Dapma7bEVm018581t1;Dapma7bEVm000888t1;Dapma7bEVm005108t1	5	18
OVER	GO:0045859	regulation of protein kinase activity	BIOLOGICAL_PROCESS	0.000497526	Dapma7bEVm010080t1;Dapma7bEVm010366t1;Dapma7bEVm001562t1;Dapma7bEVm003255t1;Dapma7bEVm005540t1;Dapma7bEVm003779t1;Dapma7bEVm009581t1;Dapma7bEVm006737t1;Dapma7bEVm001183t1	9	105
OVER	GO:0044237	cellular metabolic process	BIOLOGICAL_PROCESS	0.000524095	Dapma7bEVm011338t1;Dapma7bEVm000292t1;Dapma7bEVm003505t1;Dapma7bEVm011816t1;Dapma7bEVm009963t1;Dapma7bEVm011025t1;Dapma7bEVm004558t1;Dapma7bEVm015318t1;Dapma7bEVm003810t1;Dapma7bEVm004257t1;Dapma7bEVm007772t1;Dapma7bEVm001811t1;Dapma7bEVm015352t1;Dapma7bEVm018626t1;Dapma7bEVm006994t1;Dapma7bEVm006490t1;Dapma7bEVm001562t1;Dapma7bEVm004851t1;Dapma7bEVm003784t1;Dapma7bEVm006343t1;Dapma7bEVm011018t1;…	115	7375
OVER	GO:0098813	nuclear chromosome segregation	BIOLOGICAL_PROCESS	0.000538333	Dapma7bEVm010214t1;Dapma7bEVm005540t1;Dapma7bEVm005108t1;Dapma7bEVm004514t1;Dapma7bEVm006108t1;Dapma7bEVm006211t1;Dapma7bEVm006451t1;Dapma7bEVm003560t1	8	79
OVER	GO:0035404	histone-serine phosphorylation	BIOLOGICAL_PROCESS	0.000556413	Dapma7bEVm028449t1;Dapma7bEVm028448t1;Dapma7bEVm018581t1	3	1
OVER	GO:0035173	histone kinase activity	MOLECULAR_FUNCTION	0.000556413	Dapma7bEVm028449t1;Dapma7bEVm028448t1;Dapma7bEVm018581t1	3	1
OVER	GO:0035174	histone serine kinase activity	MOLECULAR_FUNCTION	0.000556413	Dapma7bEVm028449t1;Dapma7bEVm028448t1;Dapma7bEVm018581t1	3	1
OVER	GO:0010389	regulation of G2/M transition of mitotic cell cycle	BIOLOGICAL_PROCESS	0.000564157	Dapma7bEVm008355t1;Dapma7bEVm005008t1;Dapma7bEVm005470t1;Dapma7bEVm027562t1;Dapma7bEVm003779t1	5	19
OVER	GO:0007017	microtubule-based process	BIOLOGICAL_PROCESS	0.000580797	Dapma7bEVm018581t1;Dapma7bEVm005460t1;Dapma7bEVm005857t1;Dapma7bEVm003560t1;Dapma7bEVm005785t1;Dapma7bEVm005108t1;Dapma7bEVm003100t1;Dapma7bEVm028449t1;Dapma7bEVm000810t1;Dapma7bEVm028448t1;Dapma7bEVm027509t1;Dapma7bEVm030410t1;Dapma7bEVm006451t1	13	246
OVER	GO:0003824	catalytic activity	MOLECULAR_FUNCTION	0.000615688	Dapma7bEVm011564t1;Dapma7bEVm011338t1;Dapma7bEVm000292t1;Dapma7bEVm003505t1;Dapma7bEVm009963t1;Dapma7bEVm011025t1;Dapma7bEVm004558t1;Dapma7bEVm015318t1;Dapma7bEVm018520t1;Dapma7bEVm006859t1;Dapma7bEVm003810t1;Dapma7bEVm006494t1;Dapma7bEVm006309t1;Dapma7bEVm002238t1;Dapma7bEVm001811t1;Dapma7bEVm015352t1;Dapma7bEVm006490t1;Dapma7bEVm001562t1;Dapma7bEVm000039t1;Dapma7bEVm006343t1;Dapma7bEVm011933t1;…	108	6822
OVER	GO:1902749	regulation of cell cycle G2/M phase transition	BIOLOGICAL_PROCESS	0.000676458	Dapma7bEVm008355t1;Dapma7bEVm005008t1;Dapma7bEVm005470t1;Dapma7bEVm027562t1;Dapma7bEVm003779t1	5	20
OVER	GO:0008152	metabolic process	BIOLOGICAL_PROCESS	0.000686991	Dapma7bEVm011564t1;Dapma7bEVm011338t1;Dapma7bEVm000292t1;Dapma7bEVm010308t1;Dapma7bEVm003505t1;Dapma7bEVm011816t1;Dapma7bEVm009963t1;Dapma7bEVm011025t1;Dapma7bEVm004558t1;Dapma7bEVm015318t1;Dapma7bEVm018520t1;Dapma7bEVm003810t1;Dapma7bEVm004257t1;Dapma7bEVm006494t1;Dapma7bEVm007772t1;Dapma7bEVm001811t1;Dapma7bEVm015352t1;Dapma7bEVm018626t1;Dapma7bEVm006994t1;Dapma7bEVm006490t1;Dapma7bEVm001562t1;…	132	8896
OVER	GO:0000819	sister chromatid segregation	BIOLOGICAL_PROCESS	0.000750372	Dapma7bEVm010214t1;Dapma7bEVm005108t1;Dapma7bEVm004514t1;Dapma7bEVm006108t1;Dapma7bEVm006211t1;Dapma7bEVm006451t1;Dapma7bEVm003560t1	7	59
OVER	GO:0071704	organic substance metabolic process	BIOLOGICAL_PROCESS	0.000753305	Dapma7bEVm011564t1;Dapma7bEVm000292t1;Dapma7bEVm010308t1;Dapma7bEVm003505t1;Dapma7bEVm011816t1;Dapma7bEVm009963t1;Dapma7bEVm011025t1;Dapma7bEVm004558t1;Dapma7bEVm015318t1;Dapma7bEVm003810t1;Dapma7bEVm004257t1;Dapma7bEVm006494t1;Dapma7bEVm007772t1;Dapma7bEVm015352t1;Dapma7bEVm018626t1;Dapma7bEVm006994t1;Dapma7bEVm006490t1;Dapma7bEVm001562t1;Dapma7bEVm004851t1;Dapma7bEVm003784t1;Dapma7bEVm006343t1;…	121	7957
OVER	GO:0006796	phosphate-containing compound metabolic process	BIOLOGICAL_PROCESS	0.000798225	Dapma7bEVm011338t1;Dapma7bEVm003255t1;Dapma7bEVm003779t1;Dapma7bEVm001760t1;Dapma7bEVm005831t1;Dapma7bEVm004175t1;Dapma7bEVm011025t1;Dapma7bEVm004514t1;Dapma7bEVm006737t1;Dapma7bEVm015481t1;Dapma7bEVm010366t1;Dapma7bEVm027425t1;Dapma7bEVm003810t1;Dapma7bEVm004149t1;Dapma7bEVm001811t1;Dapma7bEVm018581t1;Dapma7bEVm006994t1;Dapma7bEVm001583t1;Dapma7bEVm001562t1;Dapma7bEVm014971t1;Dapma7bEVm001108t1;…	38	1612
OVER	GO:0043170	macromolecule metabolic process	BIOLOGICAL_PROCESS	0.000807762	Dapma7bEVm011564t1;Dapma7bEVm000292t1;Dapma7bEVm010308t1;Dapma7bEVm011816t1;Dapma7bEVm009963t1;Dapma7bEVm011025t1;Dapma7bEVm004558t1;Dapma7bEVm015318t1;Dapma7bEVm004257t1;Dapma7bEVm006494t1;Dapma7bEVm007772t1;Dapma7bEVm015352t1;Dapma7bEVm018626t1;Dapma7bEVm006994t1;Dapma7bEVm006490t1;Dapma7bEVm001562t1;Dapma7bEVm004851t1;Dapma7bEVm003784t1;Dapma7bEVm011018t1;Dapma7bEVm011933t1;Dapma7bEVm005087t1;…	105	6620
OVER	GO:0007059	chromosome segregation	BIOLOGICAL_PROCESS	0.000834903	Dapma7bEVm010214t1;Dapma7bEVm005540t1;Dapma7bEVm005108t1;Dapma7bEVm004514t1;Dapma7bEVm006108t1;Dapma7bEVm006211t1;Dapma7bEVm006451t1;Dapma7bEVm003560t1	8	86
OVER	GO:0007093	mitotic cell cycle checkpoint	BIOLOGICAL_PROCESS	0.000847006	Dapma7bEVm004149t1;Dapma7bEVm004514t1;Dapma7bEVm006108t1;Dapma7bEVm011816t1;Dapma7bEVm005470t1;Dapma7bEVm027562t1	6	39
OVER	GO:0010948	negative regulation of cell cycle process	BIOLOGICAL_PROCESS	0.000847006	Dapma7bEVm004514t1;Dapma7bEVm006108t1;Dapma7bEVm011816t1;Dapma7bEVm005470t1;Dapma7bEVm027562t1;Dapma7bEVm005108t1	6	39
OVER	GO:0006793	phosphorus metabolic process	BIOLOGICAL_PROCESS	0.000875696	Dapma7bEVm011338t1;Dapma7bEVm003255t1;Dapma7bEVm003779t1;Dapma7bEVm001760t1;Dapma7bEVm005831t1;Dapma7bEVm004175t1;Dapma7bEVm011025t1;Dapma7bEVm004514t1;Dapma7bEVm006737t1;Dapma7bEVm015481t1;Dapma7bEVm010366t1;Dapma7bEVm027425t1;Dapma7bEVm003810t1;Dapma7bEVm004149t1;Dapma7bEVm001811t1;Dapma7bEVm018581t1;Dapma7bEVm006994t1;Dapma7bEVm001583t1;Dapma7bEVm001562t1;Dapma7bEVm014971t1;Dapma7bEVm001108t1;…	38	1623
OVER	GO:1990837	sequence-specific double-stranded DNA binding	MOLECULAR_FUNCTION	0.000875696	Dapma7bEVm006168t1;Dapma7bEVm004660t1;Dapma7bEVm010920t1;Dapma7bEVm005470t1;Dapma7bEVm022760t1;Dapma7bEVm006969t1;Dapma7bEVm014963t1;Dapma7bEVm000026t1;Dapma7bEVm006081t1;Dapma7bEVm027562t1;Dapma7bEVm004257t1;Dapma7bEVm011018t1	12	220
OVER	GO:0043549	regulation of kinase activity	BIOLOGICAL_PROCESS	0.000954699	Dapma7bEVm010080t1;Dapma7bEVm010366t1;Dapma7bEVm001562t1;Dapma7bEVm003255t1;Dapma7bEVm005540t1;Dapma7bEVm003779t1;Dapma7bEVm009581t1;Dapma7bEVm006737t1;Dapma7bEVm001183t1	9	118
OVER	GO:0006464	cellular protein modification process	BIOLOGICAL_PROCESS	0.000954699	Dapma7bEVm003255t1;Dapma7bEVm003779t1;Dapma7bEVm001760t1;Dapma7bEVm005831t1;Dapma7bEVm004175t1;Dapma7bEVm011025t1;Dapma7bEVm005016t1;Dapma7bEVm004514t1;Dapma7bEVm006737t1;Dapma7bEVm015318t1;Dapma7bEVm010366t1;Dapma7bEVm027425t1;Dapma7bEVm001259t1;Dapma7bEVm004149t1;Dapma7bEVm018581t1;Dapma7bEVm006994t1;Dapma7bEVm001562t1;Dapma7bEVm000530t1;Dapma7bEVm001108t1;Dapma7bEVm023220t1;Dapma7bEVm001772t1;…	40	1760
OVER	GO:0036211	protein modification process	BIOLOGICAL_PROCESS	0.000954699	Dapma7bEVm003255t1;Dapma7bEVm003779t1;Dapma7bEVm001760t1;Dapma7bEVm005831t1;Dapma7bEVm004175t1;Dapma7bEVm011025t1;Dapma7bEVm005016t1;Dapma7bEVm004514t1;Dapma7bEVm006737t1;Dapma7bEVm015318t1;Dapma7bEVm010366t1;Dapma7bEVm027425t1;Dapma7bEVm001259t1;Dapma7bEVm004149t1;Dapma7bEVm018581t1;Dapma7bEVm006994t1;Dapma7bEVm001562t1;Dapma7bEVm000530t1;Dapma7bEVm001108t1;Dapma7bEVm023220t1;Dapma7bEVm001772t1;…	40	1760
OVER	GO:0071900	regulation of protein serine/threonine kinase activity	BIOLOGICAL_PROCESS	0.000988609	Dapma7bEVm010080t1;Dapma7bEVm001562t1;Dapma7bEVm003255t1;Dapma7bEVm005540t1;Dapma7bEVm003779t1;Dapma7bEVm009581t1;Dapma7bEVm001183t1	7	63
OVER	GO:0016572	histone phosphorylation	BIOLOGICAL_PROCESS	0.00113715	Dapma7bEVm028449t1;Dapma7bEVm028448t1;Dapma7bEVm018581t1	3	2
OVER	GO:0031399	regulation of protein modification process	BIOLOGICAL_PROCESS	0.00137237	Dapma7bEVm010080t1;Dapma7bEVm010366t1;Dapma7bEVm006994t1;Dapma7bEVm001562t1;Dapma7bEVm003255t1;Dapma7bEVm005540t1;Dapma7bEVm005108t1;Dapma7bEVm003779t1;Dapma7bEVm009581t1;Dapma7bEVm006737t1;Dapma7bEVm001183t1;Dapma7bEVm003208t1	12	232
OVER	GO:0000070	mitotic sister chromatid segregation	BIOLOGICAL_PROCESS	0.00145043	Dapma7bEVm004514t1;Dapma7bEVm006108t1;Dapma7bEVm006211t1;Dapma7bEVm006451t1;Dapma7bEVm003560t1;Dapma7bEVm005108t1	6	44
OVER	GO:0000086	G2/M transition of mitotic cell cycle	BIOLOGICAL_PROCESS	0.00145467	Dapma7bEVm008355t1;Dapma7bEVm005008t1;Dapma7bEVm005470t1;Dapma7bEVm027562t1;Dapma7bEVm003779t1	5	25
OVER	GO:0034645	cellular macromolecule biosynthetic process	BIOLOGICAL_PROCESS	0.00159184	Dapma7bEVm006274t1;Dapma7bEVm006232t1;Dapma7bEVm010769t1;Dapma7bEVm000292t1;Dapma7bEVm010728t1;Dapma7bEVm001760t1;Dapma7bEVm004558t1;Dapma7bEVm006969t1;Dapma7bEVm005016t1;Dapma7bEVm001718t1;Dapma7bEVm014963t1;Dapma7bEVm000026t1;Dapma7bEVm000063t1;Dapma7bEVm004517t1;Dapma7bEVm027864t1;Dapma7bEVm006168t1;Dapma7bEVm002117t1;Dapma7bEVm003436t1;Dapma7bEVm002346t1;Dapma7bEVm004003t1;Dapma7bEVm004257t1;…	48	2346
OVER	GO:0019887	protein kinase regulator activity	MOLECULAR_FUNCTION	0.00159184	Dapma7bEVm010080t1;Dapma7bEVm001562t1;Dapma7bEVm003255t1;Dapma7bEVm005540t1;Dapma7bEVm001183t1;Dapma7bEVm003779t1	6	45
OVER	GO:0044839	cell cycle G2/M phase transition	BIOLOGICAL_PROCESS	0.00165941	Dapma7bEVm008355t1;Dapma7bEVm005008t1;Dapma7bEVm005470t1;Dapma7bEVm027562t1;Dapma7bEVm003779t1	5	26
OVER	GO:1901991	negative regulation of mitotic cell cycle phase transition	BIOLOGICAL_PROCESS	0.00165941	Dapma7bEVm004514t1;Dapma7bEVm006108t1;Dapma7bEVm011816t1;Dapma7bEVm005470t1;Dapma7bEVm027562t1	5	26
OVER	GO:0044249	cellular biosynthetic process	BIOLOGICAL_PROCESS	0.00172355	Dapma7bEVm000292t1;Dapma7bEVm010728t1;Dapma7bEVm001760t1;Dapma7bEVm004558t1;Dapma7bEVm000026t1;Dapma7bEVm006168t1;Dapma7bEVm003436t1;Dapma7bEVm002346t1;Dapma7bEVm003810t1;Dapma7bEVm004257t1;Dapma7bEVm007772t1;Dapma7bEVm015352t1;Dapma7bEVm018626t1;Dapma7bEVm010920t1;Dapma7bEVm014971t1;Dapma7bEVm003784t1;Dapma7bEVm006343t1;Dapma7bEVm011018t1;Dapma7bEVm000655t1;Dapma7bEVm001471t1;Dapma7bEVm004660t1;…	58	3066
OVER	GO:0003690	double-stranded DNA binding	MOLECULAR_FUNCTION	0.00174603	Dapma7bEVm010920t1;Dapma7bEVm022760t1;Dapma7bEVm006969t1;Dapma7bEVm014963t1;Dapma7bEVm000026t1;Dapma7bEVm027562t1;Dapma7bEVm011018t1;Dapma7bEVm006168t1;Dapma7bEVm004660t1;Dapma7bEVm005470t1;Dapma7bEVm006211t1;Dapma7bEVm006081t1;Dapma7bEVm004257t1	13	281
OVER	GO:0042325	regulation of phosphorylation	BIOLOGICAL_PROCESS	0.00175837	Dapma7bEVm010080t1;Dapma7bEVm010366t1;Dapma7bEVm006994t1;Dapma7bEVm001562t1;Dapma7bEVm003255t1;Dapma7bEVm005540t1;Dapma7bEVm005108t1;Dapma7bEVm003779t1;Dapma7bEVm009581t1;Dapma7bEVm006737t1;Dapma7bEVm001183t1	11	201
OVER	GO:1901576	organic substance biosynthetic process	BIOLOGICAL_PROCESS	0.00184751	Dapma7bEVm000292t1;Dapma7bEVm003505t1;Dapma7bEVm010728t1;Dapma7bEVm001760t1;Dapma7bEVm004558t1;Dapma7bEVm000026t1;Dapma7bEVm006168t1;Dapma7bEVm003436t1;Dapma7bEVm002346t1;Dapma7bEVm003810t1;Dapma7bEVm004257t1;Dapma7bEVm007772t1;Dapma7bEVm015352t1;Dapma7bEVm018626t1;Dapma7bEVm010920t1;Dapma7bEVm014971t1;Dapma7bEVm003784t1;Dapma7bEVm006343t1;Dapma7bEVm011018t1;Dapma7bEVm000655t1;Dapma7bEVm001471t1;…	59	3149
OVER	GO:0045930	negative regulation of mitotic cell cycle	BIOLOGICAL_PROCESS	0.00186963	Dapma7bEVm004149t1;Dapma7bEVm004514t1;Dapma7bEVm006108t1;Dapma7bEVm011816t1;Dapma7bEVm005470t1;Dapma7bEVm027562t1	6	47
OVER	GO:0007018	microtubule-based movement	BIOLOGICAL_PROCESS	0.00189769	Dapma7bEVm005785t1;Dapma7bEVm003100t1;Dapma7bEVm000810t1;Dapma7bEVm027509t1;Dapma7bEVm030410t1;Dapma7bEVm006451t1;Dapma7bEVm005857t1;Dapma7bEVm003560t1	8	100
OVER	GO:0019901	protein kinase binding	MOLECULAR_FUNCTION	0.00209678	Dapma7bEVm006168t1;Dapma7bEVm001562t1;Dapma7bEVm003255t1;Dapma7bEVm005540t1;Dapma7bEVm003779t1;Dapma7bEVm006737t1;Dapma7bEVm001183t1	7	73
OVER	GO:0032774	RNA biosynthetic process	BIOLOGICAL_PROCESS	0.00212507	Dapma7bEVm006274t1;Dapma7bEVm006232t1;Dapma7bEVm010769t1;Dapma7bEVm010728t1;Dapma7bEVm006969t1;Dapma7bEVm005016t1;Dapma7bEVm014963t1;Dapma7bEVm000026t1;Dapma7bEVm000063t1;Dapma7bEVm006168t1;Dapma7bEVm002117t1;Dapma7bEVm002346t1;Dapma7bEVm004257t1;Dapma7bEVm007921t1;Dapma7bEVm018626t1;Dapma7bEVm022760t1;Dapma7bEVm003784t1;Dapma7bEVm011018t1;Dapma7bEVm002844t1;Dapma7bEVm010080t1;Dapma7bEVm005314t1;…	28	1077
OVER	GO:0009059	macromolecule biosynthetic process	BIOLOGICAL_PROCESS	0.00222378	Dapma7bEVm006274t1;Dapma7bEVm006232t1;Dapma7bEVm010769t1;Dapma7bEVm000292t1;Dapma7bEVm010728t1;Dapma7bEVm001760t1;Dapma7bEVm004558t1;Dapma7bEVm006969t1;Dapma7bEVm005016t1;Dapma7bEVm001718t1;Dapma7bEVm014963t1;Dapma7bEVm000026t1;Dapma7bEVm000063t1;Dapma7bEVm004517t1;Dapma7bEVm027864t1;Dapma7bEVm006168t1;Dapma7bEVm002117t1;Dapma7bEVm003436t1;Dapma7bEVm002346t1;Dapma7bEVm004003t1;Dapma7bEVm004257t1;…	48	2386
OVER	GO:0048519	negative regulation of biological process	BIOLOGICAL_PROCESS	0.00233253	Dapma7bEVm004149t1;Dapma7bEVm004387t1;Dapma7bEVm006994t1;Dapma7bEVm011816t1;Dapma7bEVm001760t1;Dapma7bEVm000616t1;Dapma7bEVm004558t1;Dapma7bEVm004514t1;Dapma7bEVm004517t1;Dapma7bEVm027562t1;Dapma7bEVm001397t1;Dapma7bEVm010080t1;Dapma7bEVm004746t1;Dapma7bEVm001754t1;Dapma7bEVm010791t1;Dapma7bEVm005470t1;Dapma7bEVm005108t1;Dapma7bEVm010239t1;Dapma7bEVm006108t1;Dapma7bEVm004257t1;Dapma7bEVm007921t1;…	23	794
OVER	GO:0009058	biosynthetic process	BIOLOGICAL_PROCESS	0.00234056	Dapma7bEVm000292t1;Dapma7bEVm003505t1;Dapma7bEVm010728t1;Dapma7bEVm001760t1;Dapma7bEVm004558t1;Dapma7bEVm000026t1;Dapma7bEVm006168t1;Dapma7bEVm003436t1;Dapma7bEVm002346t1;Dapma7bEVm003810t1;Dapma7bEVm004257t1;Dapma7bEVm007772t1;Dapma7bEVm015352t1;Dapma7bEVm018626t1;Dapma7bEVm010920t1;Dapma7bEVm014971t1;Dapma7bEVm003784t1;Dapma7bEVm006343t1;Dapma7bEVm011018t1;Dapma7bEVm000655t1;Dapma7bEVm001471t1;…	59	3181
OVER	GO:0006351	transcription, DNA-templated	BIOLOGICAL_PROCESS	0.00299058	Dapma7bEVm006274t1;Dapma7bEVm010769t1;Dapma7bEVm010728t1;Dapma7bEVm006969t1;Dapma7bEVm005016t1;Dapma7bEVm014963t1;Dapma7bEVm000026t1;Dapma7bEVm000063t1;Dapma7bEVm006168t1;Dapma7bEVm002117t1;Dapma7bEVm002346t1;Dapma7bEVm004257t1;Dapma7bEVm007921t1;Dapma7bEVm018626t1;Dapma7bEVm022760t1;Dapma7bEVm003784t1;Dapma7bEVm011018t1;Dapma7bEVm002844t1;Dapma7bEVm010080t1;Dapma7bEVm005314t1;Dapma7bEVm004746t1;…	27	1041
OVER	GO:0016740	transferase activity	MOLECULAR_FUNCTION	0.00299058	Dapma7bEVm003255t1;Dapma7bEVm003779t1;Dapma7bEVm009963t1;Dapma7bEVm001760t1;Dapma7bEVm011025t1;Dapma7bEVm004514t1;Dapma7bEVm006168t1;Dapma7bEVm004405t1;Dapma7bEVm002238t1;Dapma7bEVm001811t1;Dapma7bEVm015352t1;Dapma7bEVm001562t1;Dapma7bEVm014971t1;Dapma7bEVm001108t1;Dapma7bEVm001772t1;Dapma7bEVm010818t1;Dapma7bEVm006343t1;Dapma7bEVm027796t1;Dapma7bEVm005001t1;Dapma7bEVm011933t1;Dapma7bEVm005087t1;…	49	2488
OVER	GO:0017111	nucleoside-triphosphatase activity	MOLECULAR_FUNCTION	0.00304722	Dapma7bEVm010920t1;Dapma7bEVm005008t1;Dapma7bEVm000292t1;Dapma7bEVm001761t1;Dapma7bEVm000616t1;Dapma7bEVm005460t1;Dapma7bEVm004558t1;Dapma7bEVm002220t1;Dapma7bEVm006555t1;Dapma7bEVm000039t1;Dapma7bEVm001718t1;Dapma7bEVm011023t1;Dapma7bEVm005857t1;Dapma7bEVm003560t1;Dapma7bEVm027864t1;Dapma7bEVm005785t1;Dapma7bEVm001754t1;Dapma7bEVm003100t1;Dapma7bEVm000810t1;Dapma7bEVm004590t1;Dapma7bEVm027509t1;…	23	810
OVER	GO:0048523	negative regulation of cellular process	BIOLOGICAL_PROCESS	0.00309906	Dapma7bEVm004149t1;Dapma7bEVm004387t1;Dapma7bEVm006994t1;Dapma7bEVm011816t1;Dapma7bEVm001760t1;Dapma7bEVm004558t1;Dapma7bEVm004514t1;Dapma7bEVm004517t1;Dapma7bEVm027562t1;Dapma7bEVm010080t1;Dapma7bEVm004746t1;Dapma7bEVm001754t1;Dapma7bEVm010791t1;Dapma7bEVm005470t1;Dapma7bEVm005108t1;Dapma7bEVm010239t1;Dapma7bEVm006108t1;Dapma7bEVm004257t1;Dapma7bEVm007921t1;Dapma7bEVm007772t1;Dapma7bEVm007782t1	21	700
OVER	GO:0019207	kinase regulator activity	MOLECULAR_FUNCTION	0.00318464	Dapma7bEVm010080t1;Dapma7bEVm001562t1;Dapma7bEVm003255t1;Dapma7bEVm005540t1;Dapma7bEVm001183t1;Dapma7bEVm003779t1	6	53
OVER	GO:0019900	kinase binding	MOLECULAR_FUNCTION	0.00334377	Dapma7bEVm006168t1;Dapma7bEVm001562t1;Dapma7bEVm003255t1;Dapma7bEVm005540t1;Dapma7bEVm003779t1;Dapma7bEVm006737t1;Dapma7bEVm001183t1	7	80
OVER	GO:0001932	regulation of protein phosphorylation	BIOLOGICAL_PROCESS	0.00359188	Dapma7bEVm010080t1;Dapma7bEVm010366t1;Dapma7bEVm001562t1;Dapma7bEVm003255t1;Dapma7bEVm005540t1;Dapma7bEVm005108t1;Dapma7bEVm003779t1;Dapma7bEVm009581t1;Dapma7bEVm006737t1;Dapma7bEVm001183t1	10	182
OVER	GO:0008017	microtubule binding	MOLECULAR_FUNCTION	0.00381369	Dapma7bEVm015677t1;Dapma7bEVm003100t1;Dapma7bEVm000810t1;Dapma7bEVm027509t1;Dapma7bEVm006451t1;Dapma7bEVm005857t1;Dapma7bEVm003560t1	7	82
OVER	GO:0003682	chromatin binding	MOLECULAR_FUNCTION	0.00408769	Dapma7bEVm006168t1;Dapma7bEVm005470t1;Dapma7bEVm004558t1;Dapma7bEVm005001t1;Dapma7bEVm004003t1;Dapma7bEVm011018t1;Dapma7bEVm007921t1;Dapma7bEVm007782t1	8	114
OVER	GO:0097659	nucleic acid-templated transcription	BIOLOGICAL_PROCESS	0.00416617	Dapma7bEVm006274t1;Dapma7bEVm010769t1;Dapma7bEVm010728t1;Dapma7bEVm006969t1;Dapma7bEVm005016t1;Dapma7bEVm014963t1;Dapma7bEVm000026t1;Dapma7bEVm000063t1;Dapma7bEVm006168t1;Dapma7bEVm002117t1;Dapma7bEVm002346t1;Dapma7bEVm004257t1;Dapma7bEVm007921t1;Dapma7bEVm018626t1;Dapma7bEVm022760t1;Dapma7bEVm003784t1;Dapma7bEVm011018t1;Dapma7bEVm002844t1;Dapma7bEVm010080t1;Dapma7bEVm005314t1;Dapma7bEVm004746t1;…	27	1067
OVER	GO:0051174	regulation of phosphorus metabolic process	BIOLOGICAL_PROCESS	0.00416617	Dapma7bEVm010080t1;Dapma7bEVm010366t1;Dapma7bEVm006994t1;Dapma7bEVm001562t1;Dapma7bEVm003255t1;Dapma7bEVm005540t1;Dapma7bEVm005108t1;Dapma7bEVm003779t1;Dapma7bEVm009581t1;Dapma7bEVm006737t1;Dapma7bEVm001183t1	11	226
OVER	GO:0019220	regulation of phosphate metabolic process	BIOLOGICAL_PROCESS	0.00416617	Dapma7bEVm010080t1;Dapma7bEVm010366t1;Dapma7bEVm006994t1;Dapma7bEVm001562t1;Dapma7bEVm003255t1;Dapma7bEVm005540t1;Dapma7bEVm005108t1;Dapma7bEVm003779t1;Dapma7bEVm009581t1;Dapma7bEVm006737t1;Dapma7bEVm001183t1	11	226
OVER	GO:0044238	primary metabolic process	BIOLOGICAL_PROCESS	0.00429372	Dapma7bEVm011564t1;Dapma7bEVm000292t1;Dapma7bEVm003505t1;Dapma7bEVm011816t1;Dapma7bEVm009963t1;Dapma7bEVm011025t1;Dapma7bEVm004558t1;Dapma7bEVm015318t1;Dapma7bEVm003810t1;Dapma7bEVm004257t1;Dapma7bEVm006494t1;Dapma7bEVm007772t1;Dapma7bEVm015352t1;Dapma7bEVm018626t1;Dapma7bEVm006994t1;Dapma7bEVm006490t1;Dapma7bEVm001562t1;Dapma7bEVm004851t1;Dapma7bEVm003784t1;Dapma7bEVm006343t1;Dapma7bEVm011018t1;…	113	7602
OVER	GO:0019219	regulation of nucleobase-containing compound metabolic process	BIOLOGICAL_PROCESS	0.00459723	Dapma7bEVm006274t1;Dapma7bEVm010728t1;Dapma7bEVm004558t1;Dapma7bEVm006969t1;Dapma7bEVm005016t1;Dapma7bEVm014963t1;Dapma7bEVm000063t1;Dapma7bEVm006168t1;Dapma7bEVm002117t1;Dapma7bEVm002346t1;Dapma7bEVm004257t1;Dapma7bEVm007921t1;Dapma7bEVm018626t1;Dapma7bEVm022760t1;Dapma7bEVm003784t1;Dapma7bEVm011018t1;Dapma7bEVm002844t1;Dapma7bEVm000655t1;Dapma7bEVm010080t1;Dapma7bEVm005314t1;Dapma7bEVm004746t1;…	26	1014
OVER	GO:0006355	regulation of transcription, DNA-templated	BIOLOGICAL_PROCESS	0.00543749	Dapma7bEVm006274t1;Dapma7bEVm018626t1;Dapma7bEVm010728t1;Dapma7bEVm022760t1;Dapma7bEVm006969t1;Dapma7bEVm005016t1;Dapma7bEVm014963t1;Dapma7bEVm003784t1;Dapma7bEVm000063t1;Dapma7bEVm011018t1;Dapma7bEVm002844t1;Dapma7bEVm006168t1;Dapma7bEVm010080t1;Dapma7bEVm005314t1;Dapma7bEVm004746t1;Dapma7bEVm002117t1;Dapma7bEVm004660t1;Dapma7bEVm010791t1;Dapma7bEVm002346t1;Dapma7bEVm009805t1;Dapma7bEVm003802t1;…	24	906
OVER	GO:0016887	ATPase activity	MOLECULAR_FUNCTION	0.00654114	Dapma7bEVm010920t1;Dapma7bEVm005008t1;Dapma7bEVm000292t1;Dapma7bEVm001761t1;Dapma7bEVm000616t1;Dapma7bEVm005460t1;Dapma7bEVm004558t1;Dapma7bEVm001718t1;Dapma7bEVm011023t1;Dapma7bEVm003560t1;Dapma7bEVm001754t1;Dapma7bEVm003100t1;Dapma7bEVm000810t1;Dapma7bEVm004590t1;Dapma7bEVm027509t1;Dapma7bEVm006451t1	16	474
OVER	GO:1903506	regulation of nucleic acid-templated transcription	BIOLOGICAL_PROCESS	0.00785577	Dapma7bEVm006274t1;Dapma7bEVm018626t1;Dapma7bEVm010728t1;Dapma7bEVm022760t1;Dapma7bEVm006969t1;Dapma7bEVm005016t1;Dapma7bEVm014963t1;Dapma7bEVm003784t1;Dapma7bEVm000063t1;Dapma7bEVm011018t1;Dapma7bEVm002844t1;Dapma7bEVm006168t1;Dapma7bEVm010080t1;Dapma7bEVm005314t1;Dapma7bEVm004746t1;Dapma7bEVm002117t1;Dapma7bEVm004660t1;Dapma7bEVm010791t1;Dapma7bEVm002346t1;Dapma7bEVm009805t1;Dapma7bEVm003802t1;…	24	930
OVER	GO:2001141	regulation of RNA biosynthetic process	BIOLOGICAL_PROCESS	0.00785577	Dapma7bEVm006274t1;Dapma7bEVm018626t1;Dapma7bEVm010728t1;Dapma7bEVm022760t1;Dapma7bEVm006969t1;Dapma7bEVm005016t1;Dapma7bEVm014963t1;Dapma7bEVm003784t1;Dapma7bEVm000063t1;Dapma7bEVm011018t1;Dapma7bEVm002844t1;Dapma7bEVm006168t1;Dapma7bEVm010080t1;Dapma7bEVm005314t1;Dapma7bEVm004746t1;Dapma7bEVm002117t1;Dapma7bEVm004660t1;Dapma7bEVm010791t1;Dapma7bEVm002346t1;Dapma7bEVm009805t1;Dapma7bEVm003802t1;…	24	930
OVER	GO:0048522	positive regulation of cellular process	BIOLOGICAL_PROCESS	0.00798353	Dapma7bEVm006994t1;Dapma7bEVm001562t1;Dapma7bEVm005008t1;Dapma7bEVm003255t1;Dapma7bEVm003779t1;Dapma7bEVm022760t1;Dapma7bEVm006737t1;Dapma7bEVm001183t1;Dapma7bEVm011018t1;Dapma7bEVm003208t1;Dapma7bEVm002844t1;Dapma7bEVm027864t1;Dapma7bEVm010366t1;Dapma7bEVm027425t1;Dapma7bEVm005540t1;Dapma7bEVm002346t1;Dapma7bEVm005108t1;Dapma7bEVm009581t1;Dapma7bEVm008355t1;Dapma7bEVm003810t1;Dapma7bEVm004257t1	21	756
OVER	GO:0010468	regulation of gene expression	BIOLOGICAL_PROCESS	0.00800059	Dapma7bEVm006274t1;Dapma7bEVm010728t1;Dapma7bEVm006969t1;Dapma7bEVm005016t1;Dapma7bEVm014963t1;Dapma7bEVm000063t1;Dapma7bEVm027864t1;Dapma7bEVm006168t1;Dapma7bEVm002117t1;Dapma7bEVm002346t1;Dapma7bEVm004257t1;Dapma7bEVm007921t1;Dapma7bEVm007772t1;Dapma7bEVm018626t1;Dapma7bEVm000616t1;Dapma7bEVm022760t1;Dapma7bEVm003784t1;Dapma7bEVm001397t1;Dapma7bEVm011018t1;Dapma7bEVm002844t1;Dapma7bEVm010080t1;…	28	1177
OVER	GO:0005515	protein binding	MOLECULAR_FUNCTION	0.00806171	Dapma7bEVm010769t1;Dapma7bEVm003255t1;Dapma7bEVm015677t1;Dapma7bEVm011816t1;Dapma7bEVm003779t1;Dapma7bEVm002168t1;Dapma7bEVm004558t1;Dapma7bEVm006737t1;Dapma7bEVm005857t1;Dapma7bEVm003560t1;Dapma7bEVm006168t1;Dapma7bEVm015318t1;Dapma7bEVm000685t1;Dapma7bEVm002346t1;Dapma7bEVm003100t1;Dapma7bEVm000810t1;Dapma7bEVm006451t1;Dapma7bEVm007921t1;Dapma7bEVm023433t1;Dapma7bEVm002948t1;Dapma7bEVm006994t1;…	41	2039
OVER	GO:0034654	nucleobase-containing compound biosynthetic process	BIOLOGICAL_PROCESS	0.00916086	Dapma7bEVm006274t1;Dapma7bEVm006232t1;Dapma7bEVm010769t1;Dapma7bEVm010728t1;Dapma7bEVm006969t1;Dapma7bEVm005016t1;Dapma7bEVm014963t1;Dapma7bEVm000026t1;Dapma7bEVm000063t1;Dapma7bEVm006168t1;Dapma7bEVm002117t1;Dapma7bEVm002346t1;Dapma7bEVm003810t1;Dapma7bEVm004257t1;Dapma7bEVm007921t1;Dapma7bEVm018626t1;Dapma7bEVm014971t1;Dapma7bEVm022760t1;Dapma7bEVm003784t1;Dapma7bEVm006343t1;Dapma7bEVm011018t1;…	33	1510
OVER	GO:0050790	regulation of catalytic activity	BIOLOGICAL_PROCESS	0.0104672	Dapma7bEVm001562t1;Dapma7bEVm003255t1;Dapma7bEVm003779t1;Dapma7bEVm004558t1;Dapma7bEVm006737t1;Dapma7bEVm001183t1;Dapma7bEVm003208t1;Dapma7bEVm002090t1;Dapma7bEVm010080t1;Dapma7bEVm010366t1;Dapma7bEVm005540t1;Dapma7bEVm003366t1;Dapma7bEVm005108t1;Dapma7bEVm009581t1;Dapma7bEVm010239t1	15	445
OVER	GO:0032268	regulation of cellular protein metabolic process	BIOLOGICAL_PROCESS	0.0122426	Dapma7bEVm006994t1;Dapma7bEVm001562t1;Dapma7bEVm003255t1;Dapma7bEVm003779t1;Dapma7bEVm006737t1;Dapma7bEVm001183t1;Dapma7bEVm003208t1;Dapma7bEVm027864t1;Dapma7bEVm010080t1;Dapma7bEVm010366t1;Dapma7bEVm005540t1;Dapma7bEVm005108t1;Dapma7bEVm009581t1;Dapma7bEVm010239t1;Dapma7bEVm007772t1	15	452
OVER	GO:1901362	organic cyclic compound biosynthetic process	BIOLOGICAL_PROCESS	0.0128209	Dapma7bEVm015590t1;Dapma7bEVm006274t1;Dapma7bEVm006232t1;Dapma7bEVm010769t1;Dapma7bEVm010728t1;Dapma7bEVm006969t1;Dapma7bEVm005016t1;Dapma7bEVm014963t1;Dapma7bEVm000026t1;Dapma7bEVm000063t1;Dapma7bEVm006168t1;Dapma7bEVm002117t1;Dapma7bEVm002346t1;Dapma7bEVm003810t1;Dapma7bEVm004257t1;Dapma7bEVm007921t1;Dapma7bEVm018626t1;Dapma7bEVm014971t1;Dapma7bEVm022760t1;Dapma7bEVm003784t1;Dapma7bEVm006343t1;…	34	1607
OVER	GO:0015631	tubulin binding	MOLECULAR_FUNCTION	0.0128209	Dapma7bEVm015677t1;Dapma7bEVm003100t1;Dapma7bEVm000810t1;Dapma7bEVm027509t1;Dapma7bEVm006451t1;Dapma7bEVm005857t1;Dapma7bEVm003560t1	7	103
OVER	GO:0033043	regulation of organelle organization	BIOLOGICAL_PROCESS	0.0129104	Dapma7bEVm000655t1;Dapma7bEVm001562t1;Dapma7bEVm003255t1;Dapma7bEVm005540t1;Dapma7bEVm005108t1;Dapma7bEVm003779t1;Dapma7bEVm004558t1;Dapma7bEVm004514t1;Dapma7bEVm006108t1;Dapma7bEVm001183t1	10	218
OVER	GO:0018193	peptidyl-amino acid modification	BIOLOGICAL_PROCESS	0.0135491	Dapma7bEVm004149t1;Dapma7bEVm018581t1;Dapma7bEVm000530t1;Dapma7bEVm004175t1;Dapma7bEVm005016t1;Dapma7bEVm006737t1;Dapma7bEVm004107t1;Dapma7bEVm023450t1;Dapma7bEVm015318t1;Dapma7bEVm027425t1;Dapma7bEVm009805t1;Dapma7bEVm028449t1;Dapma7bEVm028448t1	13	357
OVER	GO:0006807	nitrogen compound metabolic process	BIOLOGICAL_PROCESS	0.014008	Dapma7bEVm011564t1;Dapma7bEVm000292t1;Dapma7bEVm010308t1;Dapma7bEVm011816t1;Dapma7bEVm009963t1;Dapma7bEVm011025t1;Dapma7bEVm004558t1;Dapma7bEVm015318t1;Dapma7bEVm003810t1;Dapma7bEVm004257t1;Dapma7bEVm006494t1;Dapma7bEVm007772t1;Dapma7bEVm015352t1;Dapma7bEVm018626t1;Dapma7bEVm006994t1;Dapma7bEVm006490t1;Dapma7bEVm001562t1;Dapma7bEVm004851t1;Dapma7bEVm003784t1;Dapma7bEVm006343t1;Dapma7bEVm011018t1;…	106	7224
OVER	GO:0016818	hydrolase activity, acting on acid anhydrides, in phosphorus-containing anhydrides	MOLECULAR_FUNCTION	0.014008	Dapma7bEVm010920t1;Dapma7bEVm005008t1;Dapma7bEVm000292t1;Dapma7bEVm001761t1;Dapma7bEVm000616t1;Dapma7bEVm005460t1;Dapma7bEVm004558t1;Dapma7bEVm002220t1;Dapma7bEVm006555t1;Dapma7bEVm000039t1;Dapma7bEVm001718t1;Dapma7bEVm011023t1;Dapma7bEVm005857t1;Dapma7bEVm023450t1;Dapma7bEVm003560t1;Dapma7bEVm027864t1;Dapma7bEVm005785t1;Dapma7bEVm001754t1;Dapma7bEVm003100t1;Dapma7bEVm000810t1;Dapma7bEVm004590t1;…	24	973
OVER	GO:0006275	regulation of DNA replication	BIOLOGICAL_PROCESS	0.0141501	Dapma7bEVm004558t1;Dapma7bEVm005008t1;Dapma7bEVm003436t1;Dapma7bEVm004517t1	4	24
OVER	GO:0016817	hydrolase activity, acting on acid anhydrides	MOLECULAR_FUNCTION	0.015105	Dapma7bEVm010920t1;Dapma7bEVm005008t1;Dapma7bEVm000292t1;Dapma7bEVm001761t1;Dapma7bEVm000616t1;Dapma7bEVm005460t1;Dapma7bEVm004558t1;Dapma7bEVm002220t1;Dapma7bEVm006555t1;Dapma7bEVm000039t1;Dapma7bEVm001718t1;Dapma7bEVm011023t1;Dapma7bEVm005857t1;Dapma7bEVm023450t1;Dapma7bEVm003560t1;Dapma7bEVm027864t1;Dapma7bEVm005785t1;Dapma7bEVm001754t1;Dapma7bEVm003100t1;Dapma7bEVm000810t1;Dapma7bEVm004590t1;…	24	979
OVER	GO:0065009	regulation of molecular function	BIOLOGICAL_PROCESS	0.0155442	Dapma7bEVm023433t1;Dapma7bEVm002948t1;Dapma7bEVm001562t1;Dapma7bEVm003255t1;Dapma7bEVm003779t1;Dapma7bEVm004558t1;Dapma7bEVm006737t1;Dapma7bEVm001183t1;Dapma7bEVm003208t1;Dapma7bEVm002090t1;Dapma7bEVm010080t1;Dapma7bEVm010366t1;Dapma7bEVm005540t1;Dapma7bEVm003366t1;Dapma7bEVm005108t1;Dapma7bEVm009581t1;Dapma7bEVm010239t1	17	573
OVER	GO:0051252	regulation of RNA metabolic process	BIOLOGICAL_PROCESS	0.0155442	Dapma7bEVm006274t1;Dapma7bEVm018626t1;Dapma7bEVm010728t1;Dapma7bEVm022760t1;Dapma7bEVm006969t1;Dapma7bEVm005016t1;Dapma7bEVm014963t1;Dapma7bEVm003784t1;Dapma7bEVm000063t1;Dapma7bEVm011018t1;Dapma7bEVm002844t1;Dapma7bEVm006168t1;Dapma7bEVm010080t1;Dapma7bEVm005314t1;Dapma7bEVm004746t1;Dapma7bEVm002117t1;Dapma7bEVm004660t1;Dapma7bEVm010791t1;Dapma7bEVm002346t1;Dapma7bEVm009805t1;Dapma7bEVm003802t1;…	24	982
OVER	GO:0019438	aromatic compound biosynthetic process	BIOLOGICAL_PROCESS	0.0155442	Dapma7bEVm006274t1;Dapma7bEVm006232t1;Dapma7bEVm010769t1;Dapma7bEVm010728t1;Dapma7bEVm006969t1;Dapma7bEVm005016t1;Dapma7bEVm014963t1;Dapma7bEVm000026t1;Dapma7bEVm000063t1;Dapma7bEVm006168t1;Dapma7bEVm002117t1;Dapma7bEVm002346t1;Dapma7bEVm003810t1;Dapma7bEVm004257t1;Dapma7bEVm007921t1;Dapma7bEVm018626t1;Dapma7bEVm014971t1;Dapma7bEVm022760t1;Dapma7bEVm003784t1;Dapma7bEVm006343t1;Dapma7bEVm011018t1;…	33	1562
OVER	GO:0090307	mitotic spindle assembly	BIOLOGICAL_PROCESS	0.0156723	Dapma7bEVm000810t1;Dapma7bEVm003560t1;Dapma7bEVm027509t1	3	9
OVER	GO:0000082	G1/S transition of mitotic cell cycle	BIOLOGICAL_PROCESS	0.0156723	Dapma7bEVm006168t1;Dapma7bEVm011816t1;Dapma7bEVm008355t1	3	9
OVER	GO:0048518	positive regulation of biological process	BIOLOGICAL_PROCESS	0.0159431	Dapma7bEVm006994t1;Dapma7bEVm001562t1;Dapma7bEVm005008t1;Dapma7bEVm003255t1;Dapma7bEVm003779t1;Dapma7bEVm022760t1;Dapma7bEVm006737t1;Dapma7bEVm001183t1;Dapma7bEVm011018t1;Dapma7bEVm003208t1;Dapma7bEVm002844t1;Dapma7bEVm027864t1;Dapma7bEVm010366t1;Dapma7bEVm027425t1;Dapma7bEVm005540t1;Dapma7bEVm002346t1;Dapma7bEVm005108t1;Dapma7bEVm009581t1;Dapma7bEVm008355t1;Dapma7bEVm003810t1;Dapma7bEVm004257t1	21	804
OVER	GO:0018130	heterocycle biosynthetic process	BIOLOGICAL_PROCESS	0.0172691	Dapma7bEVm006274t1;Dapma7bEVm006232t1;Dapma7bEVm010769t1;Dapma7bEVm010728t1;Dapma7bEVm006969t1;Dapma7bEVm005016t1;Dapma7bEVm014963t1;Dapma7bEVm000026t1;Dapma7bEVm000063t1;Dapma7bEVm006168t1;Dapma7bEVm002117t1;Dapma7bEVm002346t1;Dapma7bEVm003810t1;Dapma7bEVm004257t1;Dapma7bEVm007921t1;Dapma7bEVm018626t1;Dapma7bEVm014971t1;Dapma7bEVm022760t1;Dapma7bEVm003784t1;Dapma7bEVm006343t1;Dapma7bEVm011018t1;…	33	1574
OVER	GO:0006269	DNA replication, synthesis of RNA primer	BIOLOGICAL_PROCESS	0.0207964	Dapma7bEVm006168t1;Dapma7bEVm006232t1	2	1
OVER	GO:0006273	lagging strand elongation	BIOLOGICAL_PROCESS	0.0207964	Dapma7bEVm006168t1;Dapma7bEVm001718t1	2	1
OVER	GO:0044843	cell cycle G1/S phase transition	BIOLOGICAL_PROCESS	0.02476	Dapma7bEVm006168t1;Dapma7bEVm011816t1;Dapma7bEVm008355t1	3	11
OVER	GO:0018105	peptidyl-serine phosphorylation	BIOLOGICAL_PROCESS	0.0283012	Dapma7bEVm004175t1;Dapma7bEVm028449t1;Dapma7bEVm028448t1;Dapma7bEVm018581t1	4	30
OVER	GO:0016462	pyrophosphatase activity	MOLECULAR_FUNCTION	0.0302262	Dapma7bEVm010920t1;Dapma7bEVm005008t1;Dapma7bEVm000292t1;Dapma7bEVm001761t1;Dapma7bEVm000616t1;Dapma7bEVm005460t1;Dapma7bEVm004558t1;Dapma7bEVm002220t1;Dapma7bEVm006555t1;Dapma7bEVm000039t1;Dapma7bEVm001718t1;Dapma7bEVm011023t1;Dapma7bEVm005857t1;Dapma7bEVm003560t1;Dapma7bEVm027864t1;Dapma7bEVm005785t1;Dapma7bEVm001754t1;Dapma7bEVm003100t1;Dapma7bEVm000810t1;Dapma7bEVm004590t1;Dapma7bEVm027509t1;…	23	971
OVER	GO:0051301	cell division	BIOLOGICAL_PROCESS	0.0314316	Dapma7bEVm018581t1;Dapma7bEVm000888t1;Dapma7bEVm005470t1;Dapma7bEVm005108t1;Dapma7bEVm028449t1;Dapma7bEVm028448t1;Dapma7bEVm027562t1;Dapma7bEVm003560t1;Dapma7bEVm003208t1	9	204
OVER	GO:0000226	microtubule cytoskeleton organization	BIOLOGICAL_PROCESS	0.0325796	Dapma7bEVm018581t1;Dapma7bEVm005108t1;Dapma7bEVm028449t1;Dapma7bEVm000810t1;Dapma7bEVm005460t1;Dapma7bEVm028448t1;Dapma7bEVm027509t1;Dapma7bEVm003560t1	8	163
OVER	GO:0030071	regulation of mitotic metaphase/anaphase transition	BIOLOGICAL_PROCESS	0.0364056	Dapma7bEVm005108t1;Dapma7bEVm004514t1;Dapma7bEVm006108t1	3	13
OVER	GO:0051246	regulation of protein metabolic process	BIOLOGICAL_PROCESS	0.0392946	Dapma7bEVm006994t1;Dapma7bEVm001562t1;Dapma7bEVm003255t1;Dapma7bEVm003779t1;Dapma7bEVm006737t1;Dapma7bEVm001183t1;Dapma7bEVm003208t1;Dapma7bEVm027864t1;Dapma7bEVm010080t1;Dapma7bEVm010366t1;Dapma7bEVm005540t1;Dapma7bEVm005108t1;Dapma7bEVm009581t1;Dapma7bEVm010239t1;Dapma7bEVm007772t1	15	515
OVER	GO:0007100	mitotic centrosome separation	BIOLOGICAL_PROCESS	0.0392946	Dapma7bEVm028449t1;Dapma7bEVm028448t1	2	2
OVER	GO:0006366	transcription by RNA polymerase II	BIOLOGICAL_PROCESS	0.0392946	Dapma7bEVm010769t1;Dapma7bEVm022760t1;Dapma7bEVm006969t1;Dapma7bEVm014963t1;Dapma7bEVm003784t1;Dapma7bEVm000026t1;Dapma7bEVm000063t1;Dapma7bEVm011018t1;Dapma7bEVm010080t1;Dapma7bEVm005314t1;Dapma7bEVm004660t1;Dapma7bEVm002346t1;Dapma7bEVm004257t1;Dapma7bEVm007921t1;Dapma7bEVm007782t1	15	515
OVER	GO:0042302	structural constituent of cuticle	MOLECULAR_FUNCTION	0.0408948	Dapma7bEVm029678t1;Dapma7bEVm023412t1;Dapma7bEVm011058t1;Dapma7bEVm019392t1;Dapma7bEVm029073t1;Dapma7bEVm010440t1;Dapma7bEVm013859t1;Dapma7bEVm015757t1;Dapma7bEVm004955t1;Dapma7bEVm008749t1;Dapma7bEVm028266t1;Dapma7bEVm018701t1;Dapma7bEVm010009t1	13	409
OVER	GO:0018209	peptidyl-serine modification	BIOLOGICAL_PROCESS	0.0413483	Dapma7bEVm004175t1;Dapma7bEVm028449t1;Dapma7bEVm028448t1;Dapma7bEVm018581t1	4	34
OVER	GO:0033047	regulation of mitotic sister chromatid segregation	BIOLOGICAL_PROCESS	0.041687	Dapma7bEVm005108t1;Dapma7bEVm004514t1;Dapma7bEVm006108t1	3	14
OVER	GO:0007091	metaphase/anaphase transition of mitotic cell cycle	BIOLOGICAL_PROCESS	0.041687	Dapma7bEVm005108t1;Dapma7bEVm004514t1;Dapma7bEVm006108t1	3	14
OVER	GO:1902099	regulation of metaphase/anaphase transition of cell cycle	BIOLOGICAL_PROCESS	0.041687	Dapma7bEVm005108t1;Dapma7bEVm004514t1;Dapma7bEVm006108t1	3	14
OVER	GO:0010965	regulation of mitotic sister chromatid separation	BIOLOGICAL_PROCESS	0.041687	Dapma7bEVm005108t1;Dapma7bEVm004514t1;Dapma7bEVm006108t1	3	14
OVER	GO:0003676	nucleic acid binding	MOLECULAR_FUNCTION	0.0470948	Dapma7bEVm000292t1;Dapma7bEVm010728t1;Dapma7bEVm002749t1;Dapma7bEVm009963t1;Dapma7bEVm004130t1;Dapma7bEVm004558t1;Dapma7bEVm010054t1;Dapma7bEVm000026t1;Dapma7bEVm005604t1;Dapma7bEVm006168t1;Dapma7bEVm028663t1;Dapma7bEVm002033t1;Dapma7bEVm002346t1;Dapma7bEVm004257t1;Dapma7bEVm012428t1;Dapma7bEVm007772t1;Dapma7bEVm018626t1;Dapma7bEVm010920t1;Dapma7bEVm011058t1;Dapma7bEVm003784t1;Dapma7bEVm005001t1;…	60	3687
OVER	GO:0044784	metaphase/anaphase transition of cell cycle	BIOLOGICAL_PROCESS	0.04856	Dapma7bEVm005108t1;Dapma7bEVm004514t1;Dapma7bEVm006108t1	3	15
OVER	GO:0000076	DNA replication checkpoint	BIOLOGICAL_PROCESS	0.04856	Dapma7bEVm005470t1;Dapma7bEVm004517t1;Dapma7bEVm027562t1	3	15
OVER	GO:1905818	regulation of chromosome separation	BIOLOGICAL_PROCESS	0.04856	Dapma7bEVm005108t1;Dapma7bEVm004514t1;Dapma7bEVm006108t1	3	15
OVER	GO:0070647	protein modification by small protein conjugation or removal	BIOLOGICAL_PROCESS	0.0497957	Dapma7bEVm011933t1;Dapma7bEVm015318t1;Dapma7bEVm001259t1;Dapma7bEVm005108t1;Dapma7bEVm008354t1;Dapma7bEVm023220t1;Dapma7bEVm001772t1;Dapma7bEVm005074t1;Dapma7bEVm023450t1;Dapma7bEVm003208t1;Dapma7bEVm007782t1	11	317

## Sheet: Cluster B
#Title, DNMT3.1 controls trade-offs between growth, reproduction, and life span under starved conditions in Daphnia magna
#Enrichment analysis (Fisher’s Exact Test) for gene list of cluster B, derived from DEGs of wild type and DNMT3.1 mutant under starved condition
#OVER; over-represented
#Nr Test; number of tested gene
#Nr Reference; total number of reference genes each GO term
Tags	GO ID	Description	GO Category	FDR P-value	Gene ID	Nr Test	Nr Reference
OVER	GO:0042302	structural constituent of cuticle	MOLECULAR_FUNCTION	1.43379e-11	Dapma7bEVm002161t1;Dapma7bEVm014962t1;Dapma7bEVm028897t1;Dapma7bEVm002060t1;Dapma7bEVm018402t1;Dapma7bEVm018443t1;Dapma7bEVm011009t1;Dapma7bEVm003393t1;Dapma7bEVm028456t1;Dapma7bEVm003392t1;Dapma7bEVm016175t1;Dapma7bEVm011894t1;Dapma7bEVm022898t1;Dapma7bEVm003788t1;Dapma7bEVm015396t1;Dapma7bEVm029163t1;Dapma7bEVm011304t1;Dapma7bEVm009953t1;Dapma7bEVm009937t1;Dapma7bEVm022902t1;Dapma7bEVm010402t1;…	30	392
OVER	GO:0055085	transmembrane transport	BIOLOGICAL_PROCESS	3.82868e-07	Dapma7bEVm023718t1;Dapma7bEVm009710t1;Dapma7bEVm003547t1;Dapma7bEVm011337t1;Dapma7bEVm024032t1;Dapma7bEVm005620t1;Dapma7bEVm007054t1;Dapma7bEVm006987t1;Dapma7bEVm004692t1;Dapma7bEVm003185t1;Dapma7bEVm005117t1;Dapma7bEVm027868t1;Dapma7bEVm010139t1;Dapma7bEVm004695t1;Dapma7bEVm001401t1;Dapma7bEVm000379t1;Dapma7bEVm004062t1;Dapma7bEVm000804t1;Dapma7bEVm004271t1;Dapma7bEVm004569t1;Dapma7bEVm023875t1;…	38	964
OVER	GO:0015291	secondary active transmembrane transporter activity	MOLECULAR_FUNCTION	3.61685e-05	Dapma7bEVm009710t1;Dapma7bEVm003547t1;Dapma7bEVm024032t1;Dapma7bEVm000804t1;Dapma7bEVm027925t1;Dapma7bEVm018453t1;Dapma7bEVm006765t1;Dapma7bEVm004692t1;Dapma7bEVm003185t1;Dapma7bEVm005117t1;Dapma7bEVm027868t1;Dapma7bEVm010139t1;Dapma7bEVm004695t1;Dapma7bEVm000379t1	14	157
OVER	GO:0022857	transmembrane transporter activity	MOLECULAR_FUNCTION	3.72887e-05	Dapma7bEVm023718t1;Dapma7bEVm009710t1;Dapma7bEVm003547t1;Dapma7bEVm024032t1;Dapma7bEVm005620t1;Dapma7bEVm007054t1;Dapma7bEVm006987t1;Dapma7bEVm004692t1;Dapma7bEVm003185t1;Dapma7bEVm005117t1;Dapma7bEVm027868t1;Dapma7bEVm010139t1;Dapma7bEVm004695t1;Dapma7bEVm000379t1;Dapma7bEVm000804t1;Dapma7bEVm004271t1;Dapma7bEVm004569t1;Dapma7bEVm023875t1;Dapma7bEVm009510t1;Dapma7bEVm027925t1;Dapma7bEVm010715t1;…	33	922
OVER	GO:0005351	carbohydrate:proton symporter activity	MOLECULAR_FUNCTION	9.58506e-05	Dapma7bEVm004692t1;Dapma7bEVm003185t1;Dapma7bEVm027868t1;Dapma7bEVm010139t1;Dapma7bEVm004695t1;Dapma7bEVm027925t1;Dapma7bEVm006765t1	7	24
OVER	GO:0005402	carbohydrate:cation symporter activity	MOLECULAR_FUNCTION	0.000101252	Dapma7bEVm004692t1;Dapma7bEVm003185t1;Dapma7bEVm027868t1;Dapma7bEVm010139t1;Dapma7bEVm004695t1;Dapma7bEVm027925t1;Dapma7bEVm006765t1	7	25
OVER	GO:0015144	carbohydrate transmembrane transporter activity	MOLECULAR_FUNCTION	0.000119036	Dapma7bEVm004692t1;Dapma7bEVm003185t1;Dapma7bEVm027868t1;Dapma7bEVm010139t1;Dapma7bEVm004695t1;Dapma7bEVm027925t1;Dapma7bEVm006765t1	7	27
OVER	GO:0022853	active ion transmembrane transporter activity	MOLECULAR_FUNCTION	0.000119036	Dapma7bEVm009710t1;Dapma7bEVm003547t1;Dapma7bEVm024032t1;Dapma7bEVm000804t1;Dapma7bEVm027925t1;Dapma7bEVm018453t1;Dapma7bEVm006765t1;Dapma7bEVm004692t1;Dapma7bEVm003185t1;Dapma7bEVm027868t1;Dapma7bEVm010139t1;Dapma7bEVm004695t1;Dapma7bEVm028000t1;Dapma7bEVm000379t1	14	188
OVER	GO:0015295	solute:proton symporter activity	MOLECULAR_FUNCTION	0.000288178	Dapma7bEVm004692t1;Dapma7bEVm003185t1;Dapma7bEVm027868t1;Dapma7bEVm010139t1;Dapma7bEVm004695t1;Dapma7bEVm027925t1;Dapma7bEVm006765t1	7	32
OVER	GO:0005215	transporter activity	MOLECULAR_FUNCTION	0.000344583	Dapma7bEVm023718t1;Dapma7bEVm009710t1;Dapma7bEVm003547t1;Dapma7bEVm024032t1;Dapma7bEVm005620t1;Dapma7bEVm007054t1;Dapma7bEVm006987t1;Dapma7bEVm004692t1;Dapma7bEVm003185t1;Dapma7bEVm005117t1;Dapma7bEVm027868t1;Dapma7bEVm010139t1;Dapma7bEVm004695t1;Dapma7bEVm000379t1;Dapma7bEVm000804t1;Dapma7bEVm004271t1;Dapma7bEVm004569t1;Dapma7bEVm023875t1;Dapma7bEVm009510t1;Dapma7bEVm027925t1;Dapma7bEVm010715t1;…	33	1060
OVER	GO:0015294	solute:cation symporter activity	MOLECULAR_FUNCTION	0.000376036	Dapma7bEVm004692t1;Dapma7bEVm009710t1;Dapma7bEVm003547t1;Dapma7bEVm003185t1;Dapma7bEVm027868t1;Dapma7bEVm010139t1;Dapma7bEVm004695t1;Dapma7bEVm027925t1;Dapma7bEVm018453t1;Dapma7bEVm006765t1	10	97
OVER	GO:0008643	carbohydrate transport	BIOLOGICAL_PROCESS	0.000435566	Dapma7bEVm004692t1;Dapma7bEVm003185t1;Dapma7bEVm027868t1;Dapma7bEVm010139t1;Dapma7bEVm004695t1;Dapma7bEVm027925t1;Dapma7bEVm006765t1	7	36
OVER	GO:0015293	symporter activity	MOLECULAR_FUNCTION	0.000529613	Dapma7bEVm004692t1;Dapma7bEVm009710t1;Dapma7bEVm003547t1;Dapma7bEVm003185t1;Dapma7bEVm027868t1;Dapma7bEVm010139t1;Dapma7bEVm004695t1;Dapma7bEVm027925t1;Dapma7bEVm018453t1;Dapma7bEVm006765t1	10	103
OVER	GO:0006810	transport	BIOLOGICAL_PROCESS	0.000750922	Dapma7bEVm023718t1;Dapma7bEVm009710t1;Dapma7bEVm003547t1;Dapma7bEVm001821t1;Dapma7bEVm011337t1;Dapma7bEVm024032t1;Dapma7bEVm005620t1;Dapma7bEVm007054t1;Dapma7bEVm006987t1;Dapma7bEVm018402t1;Dapma7bEVm004692t1;Dapma7bEVm012042t1;Dapma7bEVm003185t1;Dapma7bEVm005117t1;Dapma7bEVm027868t1;Dapma7bEVm010139t1;Dapma7bEVm004695t1;Dapma7bEVm001401t1;Dapma7bEVm005513t1;Dapma7bEVm005512t1;Dapma7bEVm000379t1;…	48	1991
OVER	GO:0034219	carbohydrate transmembrane transport	BIOLOGICAL_PROCESS	0.000814918	Dapma7bEVm004692t1;Dapma7bEVm027925t1;Dapma7bEVm027868t1;Dapma7bEVm010139t1;Dapma7bEVm004695t1;Dapma7bEVm006765t1	6	26
OVER	GO:0051234	establishment of localization	BIOLOGICAL_PROCESS	0.000814918	Dapma7bEVm023718t1;Dapma7bEVm009710t1;Dapma7bEVm003547t1;Dapma7bEVm001821t1;Dapma7bEVm011337t1;Dapma7bEVm024032t1;Dapma7bEVm005620t1;Dapma7bEVm007054t1;Dapma7bEVm006987t1;Dapma7bEVm018402t1;Dapma7bEVm004692t1;Dapma7bEVm012042t1;Dapma7bEVm003185t1;Dapma7bEVm005117t1;Dapma7bEVm027868t1;Dapma7bEVm010139t1;Dapma7bEVm004695t1;Dapma7bEVm001401t1;Dapma7bEVm005513t1;Dapma7bEVm005512t1;Dapma7bEVm000379t1;…	48	2011
OVER	GO:0016154	pyrimidine-nucleoside phosphorylase activity	MOLECULAR_FUNCTION	0.000814918	Dapma7bEVm023111t1;Dapma7bEVm028914t1;Dapma7bEVm015079t1	3	0
OVER	GO:0009032	thymidine phosphorylase activity	MOLECULAR_FUNCTION	0.000814918	Dapma7bEVm023111t1;Dapma7bEVm028914t1;Dapma7bEVm015079t1	3	0
OVER	GO:0005198	structural molecule activity	MOLECULAR_FUNCTION	0.000814924	Dapma7bEVm023901t1;Dapma7bEVm002161t1;Dapma7bEVm014962t1;Dapma7bEVm028897t1;Dapma7bEVm002060t1;Dapma7bEVm018402t1;Dapma7bEVm018443t1;Dapma7bEVm011009t1;Dapma7bEVm003393t1;Dapma7bEVm028456t1;Dapma7bEVm003392t1;Dapma7bEVm016175t1;Dapma7bEVm011894t1;Dapma7bEVm022898t1;Dapma7bEVm003788t1;Dapma7bEVm015396t1;Dapma7bEVm029163t1;Dapma7bEVm023459t1;Dapma7bEVm011304t1;Dapma7bEVm009953t1;Dapma7bEVm009937t1;…	35	1248
OVER	GO:0051179	localization	BIOLOGICAL_PROCESS	0.000865628	Dapma7bEVm009710t1;Dapma7bEVm003547t1;Dapma7bEVm007054t1;Dapma7bEVm006987t1;Dapma7bEVm004692t1;Dapma7bEVm012042t1;Dapma7bEVm005117t1;Dapma7bEVm010139t1;Dapma7bEVm005512t1;Dapma7bEVm000379t1;Dapma7bEVm006264t1;Dapma7bEVm004062t1;Dapma7bEVm000804t1;Dapma7bEVm010858t1;Dapma7bEVm006765t1;Dapma7bEVm028487t1;Dapma7bEVm003152t1;Dapma7bEVm028000t1;Dapma7bEVm027858t1;Dapma7bEVm003347t1;Dapma7bEVm007015t1;…	51	2216
OVER	GO:0022804	active transmembrane transporter activity	MOLECULAR_FUNCTION	0.00168917	Dapma7bEVm009710t1;Dapma7bEVm003547t1;Dapma7bEVm024032t1;Dapma7bEVm000804t1;Dapma7bEVm027925t1;Dapma7bEVm018453t1;Dapma7bEVm006765t1;Dapma7bEVm004692t1;Dapma7bEVm003185t1;Dapma7bEVm005117t1;Dapma7bEVm027868t1;Dapma7bEVm010139t1;Dapma7bEVm004695t1;Dapma7bEVm028000t1;Dapma7bEVm000379t1	15	299
OVER	GO:0015318	inorganic molecular entity transmembrane transporter activity	MOLECULAR_FUNCTION	0.0023017	Dapma7bEVm009710t1;Dapma7bEVm003547t1;Dapma7bEVm024032t1;Dapma7bEVm005620t1;Dapma7bEVm000804t1;Dapma7bEVm004271t1;Dapma7bEVm004569t1;Dapma7bEVm009510t1;Dapma7bEVm027925t1;Dapma7bEVm023877t1;Dapma7bEVm004527t1;Dapma7bEVm018453t1;Dapma7bEVm006765t1;Dapma7bEVm004692t1;Dapma7bEVm012762t1;Dapma7bEVm003185t1;Dapma7bEVm027868t1;Dapma7bEVm010139t1;Dapma7bEVm010407t1;Dapma7bEVm004695t1;Dapma7bEVm028000t1;…	23	670
OVER	GO:0015075	ion transmembrane transporter activity	MOLECULAR_FUNCTION	0.00326436	Dapma7bEVm009710t1;Dapma7bEVm003547t1;Dapma7bEVm024032t1;Dapma7bEVm005620t1;Dapma7bEVm000804t1;Dapma7bEVm004271t1;Dapma7bEVm004569t1;Dapma7bEVm009510t1;Dapma7bEVm027925t1;Dapma7bEVm010715t1;Dapma7bEVm004527t1;Dapma7bEVm018453t1;Dapma7bEVm006765t1;Dapma7bEVm004692t1;Dapma7bEVm012762t1;Dapma7bEVm003185t1;Dapma7bEVm027868t1;Dapma7bEVm010139t1;Dapma7bEVm010407t1;Dapma7bEVm004695t1;Dapma7bEVm028000t1;…	23	687
OVER	GO:0006040	amino sugar metabolic process	BIOLOGICAL_PROCESS	0.00815706	Dapma7bEVm000306t1;Dapma7bEVm009711t1;Dapma7bEVm009601t1;Dapma7bEVm000605t1;Dapma7bEVm003378t1;Dapma7bEVm015400t1;Dapma7bEVm004761t1;Dapma7bEVm001153t1;Dapma7bEVm009478t1;Dapma7bEVm000368t1	10	154
OVER	GO:0006811	ion transport	BIOLOGICAL_PROCESS	0.00942135	Dapma7bEVm009710t1;Dapma7bEVm024032t1;Dapma7bEVm006264t1;Dapma7bEVm005620t1;Dapma7bEVm000804t1;Dapma7bEVm004271t1;Dapma7bEVm004569t1;Dapma7bEVm009510t1;Dapma7bEVm027925t1;Dapma7bEVm010715t1;Dapma7bEVm004527t1;Dapma7bEVm006765t1;Dapma7bEVm004692t1;Dapma7bEVm015307t1;Dapma7bEVm027868t1;Dapma7bEVm010139t1;Dapma7bEVm001037t1;Dapma7bEVm010407t1;Dapma7bEVm004695t1;Dapma7bEVm028000t1;Dapma7bEVm000365t1;…	23	740
OVER	GO:0034220	ion transmembrane transport	BIOLOGICAL_PROCESS	0.0105929	Dapma7bEVm009710t1;Dapma7bEVm024032t1;Dapma7bEVm005620t1;Dapma7bEVm000804t1;Dapma7bEVm004271t1;Dapma7bEVm009510t1;Dapma7bEVm027925t1;Dapma7bEVm010715t1;Dapma7bEVm004527t1;Dapma7bEVm006765t1;Dapma7bEVm004692t1;Dapma7bEVm015307t1;Dapma7bEVm027868t1;Dapma7bEVm010139t1;Dapma7bEVm010407t1;Dapma7bEVm004695t1;Dapma7bEVm028000t1;Dapma7bEVm000365t1;Dapma7bEVm000379t1	19	545
OVER	GO:0004645	1,4-alpha-oligoglucan phosphorylase activity	MOLECULAR_FUNCTION	0.0105929	Dapma7bEVm023111t1;Dapma7bEVm028914t1;Dapma7bEVm015079t1	3	3
OVER	GO:0006812	cation transport	BIOLOGICAL_PROCESS	0.0107413	Dapma7bEVm009710t1;Dapma7bEVm006264t1;Dapma7bEVm005620t1;Dapma7bEVm000804t1;Dapma7bEVm004271t1;Dapma7bEVm009510t1;Dapma7bEVm027925t1;Dapma7bEVm006765t1;Dapma7bEVm004692t1;Dapma7bEVm015307t1;Dapma7bEVm027868t1;Dapma7bEVm010139t1;Dapma7bEVm001037t1;Dapma7bEVm010407t1;Dapma7bEVm004695t1;Dapma7bEVm028000t1;Dapma7bEVm007015t1	17	452
OVER	GO:0021556	central nervous system formation	BIOLOGICAL_PROCESS	0.0126824	Dapma7bEVm015228t1;Dapma7bEVm005373t1;Dapma7bEVm009696t1;Dapma7bEVm029600t1;Dapma7bEVm028364t1	5	29
OVER	GO:0021551	central nervous system morphogenesis	BIOLOGICAL_PROCESS	0.0126824	Dapma7bEVm015228t1;Dapma7bEVm005373t1;Dapma7bEVm009696t1;Dapma7bEVm029600t1;Dapma7bEVm028364t1	5	29
OVER	GO:0005121	Toll binding	MOLECULAR_FUNCTION	0.0126824	Dapma7bEVm015228t1;Dapma7bEVm005373t1;Dapma7bEVm009696t1;Dapma7bEVm029600t1;Dapma7bEVm028364t1	5	29
OVER	GO:0004497	monooxygenase activity	MOLECULAR_FUNCTION	0.0136613	Dapma7bEVm004713t1;Dapma7bEVm003686t1;Dapma7bEVm010400t1;Dapma7bEVm009554t1;Dapma7bEVm002285t1;Dapma7bEVm001214t1;Dapma7bEVm009688t1;Dapma7bEVm008014t1	8	104
OVER	GO:0009987	cellular process	BIOLOGICAL_PROCESS	0.0137692	Dapma7bEVm027767t1;Dapma7bEVm009710t1;Dapma7bEVm003547t1;Dapma7bEVm003754t1;Dapma7bEVm014962t1;Dapma7bEVm012692t1;Dapma7bEVm011330t1;Dapma7bEVm006987t1;Dapma7bEVm000688t1;Dapma7bEVm005117t1;Dapma7bEVm010139t1;Dapma7bEVm003603t1;Dapma7bEVm023022t1;Dapma7bEVm002321t1;Dapma7bEVm005512t1;Dapma7bEVm002532t1;Dapma7bEVm000379t1;Dapma7bEVm004148t1;Dapma7bEVm023229t1;Dapma7bEVm006264t1;Dapma7bEVm010941t1;…	157	10798
OVER	GO:0007190	activation of adenylate cyclase activity	BIOLOGICAL_PROCESS	0.0137859	Dapma7bEVm009635t1;Dapma7bEVm001122t1;Dapma7bEVm027558t1	3	4
OVER	GO:0006213	pyrimidine nucleoside metabolic process	BIOLOGICAL_PROCESS	0.0137859	Dapma7bEVm023111t1;Dapma7bEVm028914t1;Dapma7bEVm015079t1	3	4
OVER	GO:0006030	chitin metabolic process	BIOLOGICAL_PROCESS	0.0137859	Dapma7bEVm009711t1;Dapma7bEVm009601t1;Dapma7bEVm000605t1;Dapma7bEVm003378t1;Dapma7bEVm015400t1;Dapma7bEVm004761t1;Dapma7bEVm001153t1;Dapma7bEVm009478t1;Dapma7bEVm000368t1	9	137
OVER	GO:0065009	regulation of molecular function	BIOLOGICAL_PROCESS	0.0139115	Dapma7bEVm007573t1;Dapma7bEVm004148t1;Dapma7bEVm029600t1;Dapma7bEVm028364t1;Dapma7bEVm007374t1;Dapma7bEVm004796t1;Dapma7bEVm027558t1;Dapma7bEVm028491t1;Dapma7bEVm018444t1;Dapma7bEVm010676t1;Dapma7bEVm001122t1;Dapma7bEVm009635t1;Dapma7bEVm015307t1;Dapma7bEVm002407t1;Dapma7bEVm015228t1;Dapma7bEVm005373t1;Dapma7bEVm009696t1;Dapma7bEVm022885t1;Dapma7bEVm005949t1	19	571
OVER	GO:0008061	chitin binding	MOLECULAR_FUNCTION	0.014461	Dapma7bEVm009711t1;Dapma7bEVm009601t1;Dapma7bEVm000605t1;Dapma7bEVm003378t1;Dapma7bEVm015400t1;Dapma7bEVm004761t1;Dapma7bEVm001153t1;Dapma7bEVm009478t1;Dapma7bEVm000368t1	9	140
OVER	GO:0008083	growth factor activity	MOLECULAR_FUNCTION	0.0174253	Dapma7bEVm015228t1;Dapma7bEVm005373t1;Dapma7bEVm009696t1;Dapma7bEVm029600t1;Dapma7bEVm028364t1;Dapma7bEVm005949t1	6	55
OVER	GO:0006022	aminoglycan metabolic process	BIOLOGICAL_PROCESS	0.0178954	Dapma7bEVm010986t1;Dapma7bEVm009711t1;Dapma7bEVm009601t1;Dapma7bEVm000605t1;Dapma7bEVm003378t1;Dapma7bEVm015400t1;Dapma7bEVm004761t1;Dapma7bEVm001153t1;Dapma7bEVm009478t1;Dapma7bEVm000368t1	10	181
OVER	GO:0008592	regulation of Toll signaling pathway	BIOLOGICAL_PROCESS	0.0189416	Dapma7bEVm015228t1;Dapma7bEVm005373t1;Dapma7bEVm009696t1;Dapma7bEVm029600t1;Dapma7bEVm028364t1	5	34
OVER	GO:0010469	regulation of signaling receptor activity	BIOLOGICAL_PROCESS	0.0196461	Dapma7bEVm029600t1;Dapma7bEVm028364t1;Dapma7bEVm007374t1;Dapma7bEVm015228t1;Dapma7bEVm005373t1;Dapma7bEVm009696t1;Dapma7bEVm005949t1	7	84
OVER	GO:0008063	Toll signaling pathway	BIOLOGICAL_PROCESS	0.0204501	Dapma7bEVm015228t1;Dapma7bEVm005373t1;Dapma7bEVm009696t1;Dapma7bEVm029600t1;Dapma7bEVm028364t1	5	35
OVER	GO:1901071	glucosamine-containing compound metabolic process	BIOLOGICAL_PROCESS	0.0206314	Dapma7bEVm009711t1;Dapma7bEVm009601t1;Dapma7bEVm000605t1;Dapma7bEVm003378t1;Dapma7bEVm015400t1;Dapma7bEVm004761t1;Dapma7bEVm001153t1;Dapma7bEVm009478t1;Dapma7bEVm000368t1	9	150
OVER	GO:0098660	inorganic ion transmembrane transport	BIOLOGICAL_PROCESS	0.0219583	Dapma7bEVm009710t1;Dapma7bEVm024032t1;Dapma7bEVm005620t1;Dapma7bEVm000804t1;Dapma7bEVm004271t1;Dapma7bEVm027925t1;Dapma7bEVm006765t1;Dapma7bEVm004692t1;Dapma7bEVm015307t1;Dapma7bEVm027868t1;Dapma7bEVm010139t1;Dapma7bEVm004695t1;Dapma7bEVm028000t1;Dapma7bEVm000365t1;Dapma7bEVm000379t1	15	403
OVER	GO:0010646	regulation of cell communication	BIOLOGICAL_PROCESS	0.0230785	Dapma7bEVm004148t1;Dapma7bEVm006264t1;Dapma7bEVm029600t1;Dapma7bEVm028364t1;Dapma7bEVm007374t1;Dapma7bEVm010676t1;Dapma7bEVm015036t1;Dapma7bEVm012762t1;Dapma7bEVm015307t1;Dapma7bEVm002103t1;Dapma7bEVm028904t1;Dapma7bEVm015228t1;Dapma7bEVm005373t1;Dapma7bEVm009696t1;Dapma7bEVm005513t1;Dapma7bEVm005512t1;Dapma7bEVm030656t1;Dapma7bEVm005949t1	18	554
OVER	GO:0048018	receptor ligand activity	MOLECULAR_FUNCTION	0.0230785	Dapma7bEVm029600t1;Dapma7bEVm028364t1;Dapma7bEVm007374t1;Dapma7bEVm015228t1;Dapma7bEVm005373t1;Dapma7bEVm009696t1;Dapma7bEVm005949t1	7	88
OVER	GO:0023051	regulation of signaling	BIOLOGICAL_PROCESS	0.0230956	Dapma7bEVm004148t1;Dapma7bEVm006264t1;Dapma7bEVm029600t1;Dapma7bEVm028364t1;Dapma7bEVm007374t1;Dapma7bEVm010676t1;Dapma7bEVm015036t1;Dapma7bEVm012762t1;Dapma7bEVm015307t1;Dapma7bEVm002103t1;Dapma7bEVm028904t1;Dapma7bEVm015228t1;Dapma7bEVm005373t1;Dapma7bEVm009696t1;Dapma7bEVm005513t1;Dapma7bEVm005512t1;Dapma7bEVm030656t1;Dapma7bEVm005949t1	18	555
OVER	GO:0023052	signaling	BIOLOGICAL_PROCESS	0.0237186	Dapma7bEVm027767t1;Dapma7bEVm024032t1;Dapma7bEVm027557t1;Dapma7bEVm027558t1;Dapma7bEVm015387t1;Dapma7bEVm015282t1;Dapma7bEVm012757t1;Dapma7bEVm005513t1;Dapma7bEVm005512t1;Dapma7bEVm023028t1;Dapma7bEVm004148t1;Dapma7bEVm006264t1;Dapma7bEVm029600t1;Dapma7bEVm028364t1;Dapma7bEVm007374t1;Dapma7bEVm005219t1;Dapma7bEVm005255t1;Dapma7bEVm010676t1;Dapma7bEVm023877t1;Dapma7bEVm001122t1;Dapma7bEVm001758t1;…	38	1732
OVER	GO:0005102	signaling receptor binding	MOLECULAR_FUNCTION	0.0237186	Dapma7bEVm029600t1;Dapma7bEVm028364t1;Dapma7bEVm007374t1;Dapma7bEVm000573t1;Dapma7bEVm015228t1;Dapma7bEVm005373t1;Dapma7bEVm009696t1;Dapma7bEVm005513t1;Dapma7bEVm005512t1;Dapma7bEVm005949t1	10	193
OVER	GO:0030546	signaling receptor activator activity	MOLECULAR_FUNCTION	0.0242355	Dapma7bEVm029600t1;Dapma7bEVm028364t1;Dapma7bEVm007374t1;Dapma7bEVm015228t1;Dapma7bEVm005373t1;Dapma7bEVm009696t1;Dapma7bEVm005949t1	7	90
OVER	GO:0007154	cell communication	BIOLOGICAL_PROCESS	0.0295625	Dapma7bEVm027767t1;Dapma7bEVm024032t1;Dapma7bEVm027557t1;Dapma7bEVm027558t1;Dapma7bEVm015387t1;Dapma7bEVm015282t1;Dapma7bEVm012757t1;Dapma7bEVm005513t1;Dapma7bEVm005512t1;Dapma7bEVm023028t1;Dapma7bEVm004148t1;Dapma7bEVm006264t1;Dapma7bEVm029600t1;Dapma7bEVm028364t1;Dapma7bEVm007374t1;Dapma7bEVm005219t1;Dapma7bEVm005255t1;Dapma7bEVm010676t1;Dapma7bEVm023877t1;Dapma7bEVm001122t1;Dapma7bEVm001758t1;…	38	1755
OVER	GO:0030545	receptor regulator activity	MOLECULAR_FUNCTION	0.0319487	Dapma7bEVm029600t1;Dapma7bEVm028364t1;Dapma7bEVm007374t1;Dapma7bEVm015228t1;Dapma7bEVm005373t1;Dapma7bEVm009696t1;Dapma7bEVm005949t1	7	95
OVER	GO:0009755	hormone-mediated signaling pathway	BIOLOGICAL_PROCESS	0.0393484	Dapma7bEVm009635t1;Dapma7bEVm015282t1;Dapma7bEVm001122t1;Dapma7bEVm005219t1;Dapma7bEVm027558t1	5	43
OVER	GO:0016763	transferase activity, transferring pentosyl groups	MOLECULAR_FUNCTION	0.042091	Dapma7bEVm023111t1;Dapma7bEVm015079t1;Dapma7bEVm010074t1;Dapma7bEVm028914t1	4	23
OVER	GO:0003824	catalytic activity	MOLECULAR_FUNCTION	0.042091	Dapma7bEVm022832t1;Dapma7bEVm003754t1;Dapma7bEVm010248t1;Dapma7bEVm014962t1;Dapma7bEVm012692t1;Dapma7bEVm011330t1;Dapma7bEVm005855t1;Dapma7bEVm008014t1;Dapma7bEVm003603t1;Dapma7bEVm023022t1;Dapma7bEVm002532t1;Dapma7bEVm009478t1;Dapma7bEVm004148t1;Dapma7bEVm004083t1;Dapma7bEVm010941t1;Dapma7bEVm009952t1;Dapma7bEVm015062t1;Dapma7bEVm007169t1;Dapma7bEVm006366t1;Dapma7bEVm028485t1;Dapma7bEVm001412t1;…	106	6824

## Sheet: Cluster C
#Enrichment analysis (Fisher’s Exact Test) for gene list of cluster C, derived from DEGs of wild type and DNMT3.1 mutant under starved condition
#OVER; over-represented
#Nr Test; number of tested gene
#Nr Reference; total number of reference genes each GO term
Tags	GO ID	Description	GO Category	FDR P-value	Gene ID	Nr Test	Nr Reference
OVER	GO:0004252	serine-type endopeptidase activity	MOLECULAR_FUNCTION	2.36329e-17	Dapma7bEVm018830t1;Dapma7bEVm010745t1;Dapma7bEVm015135t1;Dapma7bEVm000566t1;Dapma7bEVm015616t1;Dapma7bEVm010847t1;Dapma7bEVm003906t1;Dapma7bEVm001222t1;Dapma7bEVm015298t1;Dapma7bEVm002031t1;Dapma7bEVm019332t1;Dapma7bEVm015305t1;Dapma7bEVm028938t1;Dapma7bEVm015180t1;Dapma7bEVm016630t1;Dapma7bEVm027846t1;Dapma7bEVm022839t1;Dapma7bEVm019271t1;Dapma7bEVm019270t1;Dapma7bEVm010732t1;Dapma7bEVm010171t1;…	24	215
OVER	GO:0017171	serine hydrolase activity	MOLECULAR_FUNCTION	6.29022e-17	Dapma7bEVm018830t1;Dapma7bEVm010745t1;Dapma7bEVm015135t1;Dapma7bEVm000566t1;Dapma7bEVm015616t1;Dapma7bEVm010847t1;Dapma7bEVm003906t1;Dapma7bEVm001222t1;Dapma7bEVm015298t1;Dapma7bEVm002031t1;Dapma7bEVm019332t1;Dapma7bEVm015305t1;Dapma7bEVm028938t1;Dapma7bEVm015180t1;Dapma7bEVm016630t1;Dapma7bEVm027846t1;Dapma7bEVm022839t1;Dapma7bEVm019271t1;Dapma7bEVm019270t1;Dapma7bEVm010732t1;Dapma7bEVm010171t1;…	24	240
OVER	GO:0016825	hydrolase activity, acting on acid phosphorus-nitrogen bonds	MOLECULAR_FUNCTION	6.29022e-17	Dapma7bEVm018830t1;Dapma7bEVm010745t1;Dapma7bEVm015135t1;Dapma7bEVm000566t1;Dapma7bEVm015616t1;Dapma7bEVm010847t1;Dapma7bEVm003906t1;Dapma7bEVm001222t1;Dapma7bEVm015298t1;Dapma7bEVm002031t1;Dapma7bEVm019332t1;Dapma7bEVm015305t1;Dapma7bEVm028938t1;Dapma7bEVm015180t1;Dapma7bEVm016630t1;Dapma7bEVm027846t1;Dapma7bEVm022839t1;Dapma7bEVm019271t1;Dapma7bEVm019270t1;Dapma7bEVm010732t1;Dapma7bEVm010171t1;…	24	240
OVER	GO:0008236	serine-type peptidase activity	MOLECULAR_FUNCTION	6.29022e-17	Dapma7bEVm018830t1;Dapma7bEVm010745t1;Dapma7bEVm015135t1;Dapma7bEVm000566t1;Dapma7bEVm015616t1;Dapma7bEVm010847t1;Dapma7bEVm003906t1;Dapma7bEVm001222t1;Dapma7bEVm015298t1;Dapma7bEVm002031t1;Dapma7bEVm019332t1;Dapma7bEVm015305t1;Dapma7bEVm028938t1;Dapma7bEVm015180t1;Dapma7bEVm016630t1;Dapma7bEVm027846t1;Dapma7bEVm022839t1;Dapma7bEVm019271t1;Dapma7bEVm019270t1;Dapma7bEVm010732t1;Dapma7bEVm010171t1;…	24	240
OVER	GO:0070011	peptidase activity, acting on L-amino acid peptides	MOLECULAR_FUNCTION	9.92912e-17	Dapma7bEVm010745t1;Dapma7bEVm004092t1;Dapma7bEVm015135t1;Dapma7bEVm000566t1;Dapma7bEVm009982t1;Dapma7bEVm011333t1;Dapma7bEVm015616t1;Dapma7bEVm009565t1;Dapma7bEVm010847t1;Dapma7bEVm009714t1;Dapma7bEVm003906t1;Dapma7bEVm015298t1;Dapma7bEVm002031t1;Dapma7bEVm028938t1;Dapma7bEVm015180t1;Dapma7bEVm016630t1;Dapma7bEVm027846t1;Dapma7bEVm022839t1;Dapma7bEVm019271t1;Dapma7bEVm019270t1;Dapma7bEVm010171t1;…	38	860
OVER	GO:0008233	peptidase activity	MOLECULAR_FUNCTION	8.56093e-16	Dapma7bEVm010745t1;Dapma7bEVm004092t1;Dapma7bEVm015135t1;Dapma7bEVm000566t1;Dapma7bEVm009982t1;Dapma7bEVm011333t1;Dapma7bEVm015616t1;Dapma7bEVm009565t1;Dapma7bEVm010847t1;Dapma7bEVm009714t1;Dapma7bEVm003906t1;Dapma7bEVm015298t1;Dapma7bEVm002031t1;Dapma7bEVm028938t1;Dapma7bEVm015180t1;Dapma7bEVm016630t1;Dapma7bEVm027846t1;Dapma7bEVm022839t1;Dapma7bEVm019271t1;Dapma7bEVm019270t1;Dapma7bEVm010171t1;…	38	924
OVER	GO:0016787	hydrolase activity	MOLECULAR_FUNCTION	1.97012e-15	Dapma7bEVm010745t1;Dapma7bEVm015135t1;Dapma7bEVm009982t1;Dapma7bEVm014964t1;Dapma7bEVm010847t1;Dapma7bEVm009714t1;Dapma7bEVm003906t1;Dapma7bEVm015298t1;Dapma7bEVm002031t1;Dapma7bEVm028938t1;Dapma7bEVm011121t1;Dapma7bEVm001697t1;Dapma7bEVm015180t1;Dapma7bEVm016630t1;Dapma7bEVm027846t1;Dapma7bEVm009835t1;Dapma7bEVm019271t1;Dapma7bEVm027441t1;Dapma7bEVm010171t1;Dapma7bEVm018830t1;Dapma7bEVm009496t1;…	65	2990
OVER	GO:0003824	catalytic activity	MOLECULAR_FUNCTION	2.51567e-15	Dapma7bEVm010745t1;Dapma7bEVm009982t1;Dapma7bEVm010847t1;Dapma7bEVm006354t1;Dapma7bEVm009714t1;Dapma7bEVm002031t1;Dapma7bEVm010365t1;Dapma7bEVm024402t1;Dapma7bEVm010173t1;Dapma7bEVm016630t1;Dapma7bEVm027846t1;Dapma7bEVm009835t1;Dapma7bEVm019271t1;Dapma7bEVm002593t1;Dapma7bEVm009496t1;Dapma7bEVm030424t1;Dapma7bEVm008173t1;Dapma7bEVm015081t1;Dapma7bEVm000281t1;Dapma7bEVm006576t1;Dapma7bEVm003570t1;…	100	6830
OVER	GO:0006508	proteolysis	BIOLOGICAL_PROCESS	1.78752e-13	Dapma7bEVm010745t1;Dapma7bEVm004092t1;Dapma7bEVm015135t1;Dapma7bEVm000566t1;Dapma7bEVm009982t1;Dapma7bEVm011333t1;Dapma7bEVm015616t1;Dapma7bEVm009565t1;Dapma7bEVm002604t1;Dapma7bEVm010847t1;Dapma7bEVm009714t1;Dapma7bEVm003906t1;Dapma7bEVm015298t1;Dapma7bEVm002031t1;Dapma7bEVm028938t1;Dapma7bEVm015180t1;Dapma7bEVm016630t1;Dapma7bEVm001654t1;Dapma7bEVm027846t1;Dapma7bEVm022839t1;Dapma7bEVm019271t1;…	40	1237
OVER	GO:0000302	response to reactive oxygen species	BIOLOGICAL_PROCESS	1.22904e-09	Dapma7bEVm021263t1;Dapma7bEVm020225t1;Dapma7bEVm022355t1;Dapma7bEVm002061t1;Dapma7bEVm030424t1;Dapma7bEVm024402t1;Dapma7bEVm016956t1;Dapma7bEVm020442t1;Dapma7bEVm004441t1;Dapma7bEVm002960t1;Dapma7bEVm002513t1	11	58
OVER	GO:0004175	endopeptidase activity	MOLECULAR_FUNCTION	5.29249e-09	Dapma7bEVm018830t1;Dapma7bEVm010745t1;Dapma7bEVm015135t1;Dapma7bEVm000566t1;Dapma7bEVm015616t1;Dapma7bEVm010847t1;Dapma7bEVm003906t1;Dapma7bEVm001222t1;Dapma7bEVm015298t1;Dapma7bEVm002031t1;Dapma7bEVm019332t1;Dapma7bEVm015305t1;Dapma7bEVm028938t1;Dapma7bEVm015180t1;Dapma7bEVm016630t1;Dapma7bEVm027846t1;Dapma7bEVm022839t1;Dapma7bEVm019271t1;Dapma7bEVm019270t1;Dapma7bEVm010732t1;Dapma7bEVm010171t1;…	24	600
OVER	GO:0008238	exopeptidase activity	MOLECULAR_FUNCTION	2.15654e-08	Dapma7bEVm004092t1;Dapma7bEVm000328t1;Dapma7bEVm000805t1;Dapma7bEVm009982t1;Dapma7bEVm011333t1;Dapma7bEVm009714t1;Dapma7bEVm001565t1;Dapma7bEVm000809t1;Dapma7bEVm001566t1;Dapma7bEVm019263t1;Dapma7bEVm004763t1;Dapma7bEVm000159t1;Dapma7bEVm018513t1	13	135
OVER	GO:0006979	response to oxidative stress	BIOLOGICAL_PROCESS	9.14048e-08	Dapma7bEVm021263t1;Dapma7bEVm020225t1;Dapma7bEVm022355t1;Dapma7bEVm030424t1;Dapma7bEVm016956t1;Dapma7bEVm020442t1;Dapma7bEVm027728t1;Dapma7bEVm002061t1;Dapma7bEVm024402t1;Dapma7bEVm004441t1;Dapma7bEVm002960t1;Dapma7bEVm002513t1;Dapma7bEVm002593t1	13	155
OVER	GO:0004180	carboxypeptidase activity	MOLECULAR_FUNCTION	9.14048e-08	Dapma7bEVm004092t1;Dapma7bEVm000328t1;Dapma7bEVm009982t1;Dapma7bEVm011333t1;Dapma7bEVm019263t1;Dapma7bEVm004763t1;Dapma7bEVm000159t1;Dapma7bEVm018513t1;Dapma7bEVm001565t1;Dapma7bEVm001566t1	10	68
OVER	GO:0005319	lipid transporter activity	MOLECULAR_FUNCTION	2.85591e-07	Dapma7bEVm021263t1;Dapma7bEVm020225t1;Dapma7bEVm022355t1;Dapma7bEVm030424t1;Dapma7bEVm024402t1;Dapma7bEVm020442t1;Dapma7bEVm002960t1;Dapma7bEVm027464t1;Dapma7bEVm011089t1;Dapma7bEVm000101t1	10	78
OVER	GO:0008152	metabolic process	BIOLOGICAL_PROCESS	5.04621e-07	Dapma7bEVm010745t1;Dapma7bEVm009940t1;Dapma7bEVm009982t1;Dapma7bEVm010847t1;Dapma7bEVm009714t1;Dapma7bEVm002031t1;Dapma7bEVm010365t1;Dapma7bEVm024402t1;Dapma7bEVm004441t1;Dapma7bEVm010173t1;Dapma7bEVm016630t1;Dapma7bEVm002513t1;Dapma7bEVm027846t1;Dapma7bEVm009835t1;Dapma7bEVm019271t1;Dapma7bEVm002593t1;Dapma7bEVm009496t1;Dapma7bEVm030424t1;Dapma7bEVm008173t1;Dapma7bEVm000281t1;Dapma7bEVm006576t1;…	99	8929
OVER	GO:0005507	copper ion binding	MOLECULAR_FUNCTION	7.64099e-07	Dapma7bEVm021263t1;Dapma7bEVm020225t1;Dapma7bEVm022355t1;Dapma7bEVm030424t1;Dapma7bEVm024402t1;Dapma7bEVm020442t1;Dapma7bEVm002960t1;Dapma7bEVm005432t1	8	41
OVER	GO:0004784	superoxide dismutase activity	MOLECULAR_FUNCTION	8.23625e-07	Dapma7bEVm021263t1;Dapma7bEVm020225t1;Dapma7bEVm022355t1;Dapma7bEVm030424t1;Dapma7bEVm024402t1;Dapma7bEVm020442t1;Dapma7bEVm002960t1	7	25
OVER	GO:0008235	metalloexopeptidase activity	MOLECULAR_FUNCTION	8.23625e-07	Dapma7bEVm000328t1;Dapma7bEVm000805t1;Dapma7bEVm009982t1;Dapma7bEVm019263t1;Dapma7bEVm004763t1;Dapma7bEVm009714t1;Dapma7bEVm018513t1;Dapma7bEVm001565t1;Dapma7bEVm000809t1;Dapma7bEVm001566t1	10	90
OVER	GO:0016721	oxidoreductase activity, acting on superoxide radicals as acceptor	MOLECULAR_FUNCTION	8.23625e-07	Dapma7bEVm021263t1;Dapma7bEVm020225t1;Dapma7bEVm022355t1;Dapma7bEVm030424t1;Dapma7bEVm024402t1;Dapma7bEVm020442t1;Dapma7bEVm002960t1	7	25
OVER	GO:0000305	response to oxygen radical	BIOLOGICAL_PROCESS	8.31577e-07	Dapma7bEVm021263t1;Dapma7bEVm020225t1;Dapma7bEVm022355t1;Dapma7bEVm030424t1;Dapma7bEVm024402t1;Dapma7bEVm020442t1;Dapma7bEVm002960t1	7	26
OVER	GO:0000303	response to superoxide	BIOLOGICAL_PROCESS	8.31577e-07	Dapma7bEVm021263t1;Dapma7bEVm020225t1;Dapma7bEVm022355t1;Dapma7bEVm030424t1;Dapma7bEVm024402t1;Dapma7bEVm020442t1;Dapma7bEVm002960t1	7	26
OVER	GO:0071450	cellular response to oxygen radical	BIOLOGICAL_PROCESS	8.31577e-07	Dapma7bEVm021263t1;Dapma7bEVm020225t1;Dapma7bEVm022355t1;Dapma7bEVm030424t1;Dapma7bEVm024402t1;Dapma7bEVm020442t1;Dapma7bEVm002960t1	7	26
OVER	GO:0071451	cellular response to superoxide	BIOLOGICAL_PROCESS	8.31577e-07	Dapma7bEVm021263t1;Dapma7bEVm020225t1;Dapma7bEVm022355t1;Dapma7bEVm030424t1;Dapma7bEVm024402t1;Dapma7bEVm020442t1;Dapma7bEVm002960t1	7	26
OVER	GO:0019430	removal of superoxide radicals	BIOLOGICAL_PROCESS	8.31577e-07	Dapma7bEVm021263t1;Dapma7bEVm020225t1;Dapma7bEVm022355t1;Dapma7bEVm030424t1;Dapma7bEVm024402t1;Dapma7bEVm020442t1;Dapma7bEVm002960t1	7	26
OVER	GO:0140096	catalytic activity, acting on a protein	MOLECULAR_FUNCTION	1.40711e-06	Dapma7bEVm010745t1;Dapma7bEVm004092t1;Dapma7bEVm015135t1;Dapma7bEVm000566t1;Dapma7bEVm009982t1;Dapma7bEVm011333t1;Dapma7bEVm015616t1;Dapma7bEVm009565t1;Dapma7bEVm010847t1;Dapma7bEVm009714t1;Dapma7bEVm003906t1;Dapma7bEVm015298t1;Dapma7bEVm002031t1;Dapma7bEVm028938t1;Dapma7bEVm015180t1;Dapma7bEVm016630t1;Dapma7bEVm027846t1;Dapma7bEVm022839t1;Dapma7bEVm019271t1;Dapma7bEVm019270t1;Dapma7bEVm010171t1;…	39	2053
OVER	GO:0010035	response to inorganic substance	BIOLOGICAL_PROCESS	1.4883e-06	Dapma7bEVm021263t1;Dapma7bEVm020225t1;Dapma7bEVm022355t1;Dapma7bEVm030424t1;Dapma7bEVm024402t1;Dapma7bEVm020442t1;Dapma7bEVm002960t1;Dapma7bEVm010891t1;Dapma7bEVm011089t1	9	72
OVER	GO:0008237	metallopeptidase activity	MOLECULAR_FUNCTION	1.4883e-06	Dapma7bEVm004092t1;Dapma7bEVm000328t1;Dapma7bEVm000805t1;Dapma7bEVm009982t1;Dapma7bEVm011333t1;Dapma7bEVm009714t1;Dapma7bEVm001565t1;Dapma7bEVm000809t1;Dapma7bEVm001566t1;Dapma7bEVm019263t1;Dapma7bEVm004763t1;Dapma7bEVm000159t1;Dapma7bEVm018513t1	13	210
OVER	GO:0034614	cellular response to reactive oxygen species	BIOLOGICAL_PROCESS	1.68899e-06	Dapma7bEVm021263t1;Dapma7bEVm020225t1;Dapma7bEVm022355t1;Dapma7bEVm030424t1;Dapma7bEVm024402t1;Dapma7bEVm020442t1;Dapma7bEVm002960t1	7	30
OVER	GO:0006869	lipid transport	BIOLOGICAL_PROCESS	3.30926e-06	Dapma7bEVm021263t1;Dapma7bEVm020225t1;Dapma7bEVm022355t1;Dapma7bEVm030424t1;Dapma7bEVm024402t1;Dapma7bEVm020442t1;Dapma7bEVm002960t1;Dapma7bEVm027464t1;Dapma7bEVm011089t1;Dapma7bEVm000101t1	10	111
OVER	GO:0010876	lipid localization	BIOLOGICAL_PROCESS	4.73788e-06	Dapma7bEVm021263t1;Dapma7bEVm020225t1;Dapma7bEVm022355t1;Dapma7bEVm030424t1;Dapma7bEVm024402t1;Dapma7bEVm020442t1;Dapma7bEVm002960t1;Dapma7bEVm027464t1;Dapma7bEVm011089t1;Dapma7bEVm000101t1	10	116
OVER	GO:0006801	superoxide metabolic process	BIOLOGICAL_PROCESS	6.44819e-06	Dapma7bEVm021263t1;Dapma7bEVm020225t1;Dapma7bEVm022355t1;Dapma7bEVm030424t1;Dapma7bEVm024402t1;Dapma7bEVm020442t1;Dapma7bEVm002960t1	7	38
OVER	GO:0098754	detoxification	BIOLOGICAL_PROCESS	9.26988e-06	Dapma7bEVm021263t1;Dapma7bEVm020225t1;Dapma7bEVm022355t1;Dapma7bEVm030424t1;Dapma7bEVm024402t1;Dapma7bEVm020442t1;Dapma7bEVm027728t1;Dapma7bEVm002960t1;Dapma7bEVm010891t1;Dapma7bEVm002593t1	10	126
OVER	GO:0004181	metallocarboxypeptidase activity	MOLECULAR_FUNCTION	9.68123e-06	Dapma7bEVm000328t1;Dapma7bEVm009982t1;Dapma7bEVm019263t1;Dapma7bEVm004763t1;Dapma7bEVm018513t1;Dapma7bEVm001565t1;Dapma7bEVm001566t1	7	41
OVER	GO:0009636	response to toxic substance	BIOLOGICAL_PROCESS	1.23353e-05	Dapma7bEVm021263t1;Dapma7bEVm020225t1;Dapma7bEVm022355t1;Dapma7bEVm030424t1;Dapma7bEVm024402t1;Dapma7bEVm020442t1;Dapma7bEVm027728t1;Dapma7bEVm002960t1;Dapma7bEVm010891t1;Dapma7bEVm002593t1	10	131
OVER	GO:0034599	cellular response to oxidative stress	BIOLOGICAL_PROCESS	2.75266e-05	Dapma7bEVm021263t1;Dapma7bEVm020225t1;Dapma7bEVm022355t1;Dapma7bEVm030424t1;Dapma7bEVm024402t1;Dapma7bEVm020442t1;Dapma7bEVm002960t1	7	49
OVER	GO:1901700	response to oxygen-containing compound	BIOLOGICAL_PROCESS	3.14904e-05	Dapma7bEVm021263t1;Dapma7bEVm020225t1;Dapma7bEVm022355t1;Dapma7bEVm002061t1;Dapma7bEVm030424t1;Dapma7bEVm024402t1;Dapma7bEVm016956t1;Dapma7bEVm020442t1;Dapma7bEVm004441t1;Dapma7bEVm002960t1;Dapma7bEVm002513t1	11	188
OVER	GO:0062197	cellular response to chemical stress	BIOLOGICAL_PROCESS	3.34292e-05	Dapma7bEVm021263t1;Dapma7bEVm020225t1;Dapma7bEVm022355t1;Dapma7bEVm030424t1;Dapma7bEVm024402t1;Dapma7bEVm020442t1;Dapma7bEVm002960t1	7	51
OVER	GO:0046914	transition metal ion binding	MOLECULAR_FUNCTION	5.52578e-05	Dapma7bEVm021263t1;Dapma7bEVm020225t1;Dapma7bEVm000328t1;Dapma7bEVm022355t1;Dapma7bEVm030424t1;Dapma7bEVm000805t1;Dapma7bEVm009982t1;Dapma7bEVm020442t1;Dapma7bEVm006576t1;Dapma7bEVm010891t1;Dapma7bEVm009714t1;Dapma7bEVm005432t1;Dapma7bEVm001565t1;Dapma7bEVm000809t1;Dapma7bEVm001566t1;Dapma7bEVm001463t1;Dapma7bEVm024402t1;Dapma7bEVm001227t1;Dapma7bEVm011678t1;Dapma7bEVm019263t1;Dapma7bEVm004763t1;…	24	1041
OVER	GO:0098869	cellular oxidant detoxification	BIOLOGICAL_PROCESS	6.84931e-05	Dapma7bEVm021263t1;Dapma7bEVm020225t1;Dapma7bEVm022355t1;Dapma7bEVm030424t1;Dapma7bEVm024402t1;Dapma7bEVm020442t1;Dapma7bEVm027728t1;Dapma7bEVm002960t1;Dapma7bEVm002593t1	9	122
OVER	GO:0097237	cellular response to toxic substance	BIOLOGICAL_PROCESS	7.91186e-05	Dapma7bEVm021263t1;Dapma7bEVm020225t1;Dapma7bEVm022355t1;Dapma7bEVm030424t1;Dapma7bEVm024402t1;Dapma7bEVm020442t1;Dapma7bEVm027728t1;Dapma7bEVm002960t1;Dapma7bEVm002593t1	9	125
OVER	GO:1990748	cellular detoxification	BIOLOGICAL_PROCESS	7.91186e-05	Dapma7bEVm021263t1;Dapma7bEVm020225t1;Dapma7bEVm022355t1;Dapma7bEVm030424t1;Dapma7bEVm024402t1;Dapma7bEVm020442t1;Dapma7bEVm027728t1;Dapma7bEVm002960t1;Dapma7bEVm002593t1	9	125
OVER	GO:0005215	transporter activity	MOLECULAR_FUNCTION	8.01856e-05	Dapma7bEVm015156t1;Dapma7bEVm021263t1;Dapma7bEVm003251t1;Dapma7bEVm020225t1;Dapma7bEVm005151t1;Dapma7bEVm022355t1;Dapma7bEVm030197t1;Dapma7bEVm030424t1;Dapma7bEVm004610t1;Dapma7bEVm020442t1;Dapma7bEVm003747t1;Dapma7bEVm000474t1;Dapma7bEVm015674t1;Dapma7bEVm005096t1;Dapma7bEVm005432t1;Dapma7bEVm011089t1;Dapma7bEVm000188t1;Dapma7bEVm018537t1;Dapma7bEVm003135t1;Dapma7bEVm010379t1;Dapma7bEVm024402t1;…	24	1069
OVER	GO:0072593	reactive oxygen species metabolic process	BIOLOGICAL_PROCESS	0.000143741	Dapma7bEVm021263t1;Dapma7bEVm020225t1;Dapma7bEVm022355t1;Dapma7bEVm030424t1;Dapma7bEVm024402t1;Dapma7bEVm020442t1;Dapma7bEVm002960t1	7	66
OVER	GO:0016798	hydrolase activity, acting on glycosyl bonds	MOLECULAR_FUNCTION	0.000148253	Dapma7bEVm004180t1;Dapma7bEVm000281t1;Dapma7bEVm000714t1;Dapma7bEVm010565t1;Dapma7bEVm014964t1;Dapma7bEVm001468t1;Dapma7bEVm027453t1;Dapma7bEVm004919t1;Dapma7bEVm000112t1;Dapma7bEVm001825t1	10	179
OVER	GO:0016209	antioxidant activity	MOLECULAR_FUNCTION	0.000149319	Dapma7bEVm021263t1;Dapma7bEVm020225t1;Dapma7bEVm022355t1;Dapma7bEVm030424t1;Dapma7bEVm024402t1;Dapma7bEVm020442t1;Dapma7bEVm027728t1;Dapma7bEVm002960t1;Dapma7bEVm002593t1	9	137
OVER	GO:1901564	organonitrogen compound metabolic process	BIOLOGICAL_PROCESS	0.000184456	Dapma7bEVm010745t1;Dapma7bEVm009940t1;Dapma7bEVm015135t1;Dapma7bEVm009982t1;Dapma7bEVm010847t1;Dapma7bEVm009714t1;Dapma7bEVm003906t1;Dapma7bEVm015298t1;Dapma7bEVm002031t1;Dapma7bEVm028938t1;Dapma7bEVm015180t1;Dapma7bEVm016630t1;Dapma7bEVm027846t1;Dapma7bEVm019271t1;Dapma7bEVm010171t1;Dapma7bEVm018830t1;Dapma7bEVm000328t1;Dapma7bEVm008173t1;Dapma7bEVm000281t1;Dapma7bEVm006576t1;Dapma7bEVm001566t1;…	57	4515
OVER	GO:0046872	metal ion binding	MOLECULAR_FUNCTION	0.000278263	Dapma7bEVm027515t1;Dapma7bEVm021263t1;Dapma7bEVm004092t1;Dapma7bEVm022355t1;Dapma7bEVm009982t1;Dapma7bEVm011333t1;Dapma7bEVm020442t1;Dapma7bEVm010891t1;Dapma7bEVm009714t1;Dapma7bEVm005432t1;Dapma7bEVm001463t1;Dapma7bEVm024402t1;Dapma7bEVm001697t1;Dapma7bEVm009835t1;Dapma7bEVm001825t1;Dapma7bEVm020225t1;Dapma7bEVm000328t1;Dapma7bEVm030424t1;Dapma7bEVm000805t1;Dapma7bEVm000281t1;Dapma7bEVm006576t1;…	35	2169
OVER	GO:1901071	glucosamine-containing compound metabolic process	BIOLOGICAL_PROCESS	0.000286291	Dapma7bEVm001245t1;Dapma7bEVm001222t1;Dapma7bEVm022722t1;Dapma7bEVm028420t1;Dapma7bEVm009940t1;Dapma7bEVm000566t1;Dapma7bEVm010565t1;Dapma7bEVm010312t1;Dapma7bEVm011550t1	9	150
OVER	GO:0006040	amino sugar metabolic process	BIOLOGICAL_PROCESS	0.000362842	Dapma7bEVm001245t1;Dapma7bEVm001222t1;Dapma7bEVm022722t1;Dapma7bEVm028420t1;Dapma7bEVm009940t1;Dapma7bEVm000566t1;Dapma7bEVm010565t1;Dapma7bEVm010312t1;Dapma7bEVm011550t1	9	155
OVER	GO:0031409	pigment binding	MOLECULAR_FUNCTION	0.000374993	Dapma7bEVm002061t1;Dapma7bEVm002513t1;Dapma7bEVm016956t1;Dapma7bEVm004441t1	4	10
OVER	GO:0043169	cation binding	MOLECULAR_FUNCTION	0.000379875	Dapma7bEVm027515t1;Dapma7bEVm021263t1;Dapma7bEVm004092t1;Dapma7bEVm022355t1;Dapma7bEVm009982t1;Dapma7bEVm011333t1;Dapma7bEVm020442t1;Dapma7bEVm010891t1;Dapma7bEVm009714t1;Dapma7bEVm005432t1;Dapma7bEVm001463t1;Dapma7bEVm024402t1;Dapma7bEVm001697t1;Dapma7bEVm009835t1;Dapma7bEVm001825t1;Dapma7bEVm020225t1;Dapma7bEVm000328t1;Dapma7bEVm030424t1;Dapma7bEVm000805t1;Dapma7bEVm000281t1;Dapma7bEVm006576t1;…	35	2207
OVER	GO:0071702	organic substance transport	BIOLOGICAL_PROCESS	0.000618652	Dapma7bEVm015156t1;Dapma7bEVm021263t1;Dapma7bEVm003251t1;Dapma7bEVm020225t1;Dapma7bEVm005151t1;Dapma7bEVm022355t1;Dapma7bEVm030197t1;Dapma7bEVm030424t1;Dapma7bEVm006519t1;Dapma7bEVm020442t1;Dapma7bEVm003747t1;Dapma7bEVm005096t1;Dapma7bEVm011089t1;Dapma7bEVm018537t1;Dapma7bEVm010379t1;Dapma7bEVm002389t1;Dapma7bEVm024402t1;Dapma7bEVm002960t1;Dapma7bEVm027464t1;Dapma7bEVm000101t1	20	885
OVER	GO:0006030	chitin metabolic process	BIOLOGICAL_PROCESS	0.00128442	Dapma7bEVm001245t1;Dapma7bEVm001222t1;Dapma7bEVm022722t1;Dapma7bEVm028420t1;Dapma7bEVm009940t1;Dapma7bEVm000566t1;Dapma7bEVm010565t1;Dapma7bEVm010312t1	8	138
OVER	GO:0016491	oxidoreductase activity	MOLECULAR_FUNCTION	0.00128442	Dapma7bEVm021263t1;Dapma7bEVm020225t1;Dapma7bEVm022355t1;Dapma7bEVm030424t1;Dapma7bEVm020442t1;Dapma7bEVm027728t1;Dapma7bEVm018429t1;Dapma7bEVm000560t1;Dapma7bEVm010891t1;Dapma7bEVm006354t1;Dapma7bEVm001463t1;Dapma7bEVm024402t1;Dapma7bEVm009791t1;Dapma7bEVm001227t1;Dapma7bEVm001218t1;Dapma7bEVm010173t1;Dapma7bEVm002960t1;Dapma7bEVm005357t1;Dapma7bEVm002593t1;Dapma7bEVm000709t1	20	933
OVER	GO:0046942	carboxylic acid transport	BIOLOGICAL_PROCESS	0.00129405	Dapma7bEVm003251t1;Dapma7bEVm030197t1;Dapma7bEVm018537t1;Dapma7bEVm010379t1;Dapma7bEVm003747t1;Dapma7bEVm005096t1;Dapma7bEVm011089t1	7	98
OVER	GO:0015849	organic acid transport	BIOLOGICAL_PROCESS	0.00129405	Dapma7bEVm003251t1;Dapma7bEVm030197t1;Dapma7bEVm018537t1;Dapma7bEVm010379t1;Dapma7bEVm003747t1;Dapma7bEVm005096t1;Dapma7bEVm011089t1	7	98
OVER	GO:0008061	chitin binding	MOLECULAR_FUNCTION	0.00139783	Dapma7bEVm001245t1;Dapma7bEVm001222t1;Dapma7bEVm022722t1;Dapma7bEVm028420t1;Dapma7bEVm009940t1;Dapma7bEVm000566t1;Dapma7bEVm010565t1;Dapma7bEVm010312t1	8	141
OVER	GO:0071704	organic substance metabolic process	BIOLOGICAL_PROCESS	0.00188921	Dapma7bEVm010745t1;Dapma7bEVm009940t1;Dapma7bEVm015135t1;Dapma7bEVm009982t1;Dapma7bEVm006506t1;Dapma7bEVm016956t1;Dapma7bEVm014964t1;Dapma7bEVm010847t1;Dapma7bEVm009714t1;Dapma7bEVm003906t1;Dapma7bEVm015298t1;Dapma7bEVm002031t1;Dapma7bEVm010365t1;Dapma7bEVm028938t1;Dapma7bEVm004441t1;Dapma7bEVm015180t1;Dapma7bEVm016630t1;Dapma7bEVm002513t1;Dapma7bEVm027846t1;Dapma7bEVm009835t1;Dapma7bEVm019271t1;…	81	7997
OVER	GO:0003333	amino acid transmembrane transport	BIOLOGICAL_PROCESS	0.00217103	Dapma7bEVm003251t1;Dapma7bEVm030197t1;Dapma7bEVm018537t1;Dapma7bEVm010379t1;Dapma7bEVm003747t1	5	40
OVER	GO:0006810	transport	BIOLOGICAL_PROCESS	0.00232654	Dapma7bEVm015156t1;Dapma7bEVm021263t1;Dapma7bEVm003251t1;Dapma7bEVm022355t1;Dapma7bEVm004610t1;Dapma7bEVm020442t1;Dapma7bEVm010891t1;Dapma7bEVm015674t1;Dapma7bEVm005432t1;Dapma7bEVm011089t1;Dapma7bEVm000188t1;Dapma7bEVm002389t1;Dapma7bEVm024402t1;Dapma7bEVm027464t1;Dapma7bEVm000101t1;Dapma7bEVm020225t1;Dapma7bEVm005151t1;Dapma7bEVm030197t1;Dapma7bEVm030424t1;Dapma7bEVm006519t1;Dapma7bEVm003747t1;…	31	2008
OVER	GO:0055085	transmembrane transport	BIOLOGICAL_PROCESS	0.00232654	Dapma7bEVm015156t1;Dapma7bEVm003251t1;Dapma7bEVm005151t1;Dapma7bEVm030197t1;Dapma7bEVm004610t1;Dapma7bEVm003747t1;Dapma7bEVm000474t1;Dapma7bEVm002255t1;Dapma7bEVm010891t1;Dapma7bEVm015674t1;Dapma7bEVm005096t1;Dapma7bEVm005432t1;Dapma7bEVm000188t1;Dapma7bEVm018537t1;Dapma7bEVm003135t1;Dapma7bEVm010379t1;Dapma7bEVm002389t1;Dapma7bEVm027464t1;Dapma7bEVm000539t1;Dapma7bEVm005357t1	20	982
OVER	GO:0004553	hydrolase activity, hydrolyzing O-glycosyl compounds	MOLECULAR_FUNCTION	0.00232654	Dapma7bEVm004180t1;Dapma7bEVm000281t1;Dapma7bEVm000714t1;Dapma7bEVm010565t1;Dapma7bEVm014964t1;Dapma7bEVm027453t1;Dapma7bEVm004919t1;Dapma7bEVm000112t1	8	153
OVER	GO:0051234	establishment of localization	BIOLOGICAL_PROCESS	0.00276942	Dapma7bEVm015156t1;Dapma7bEVm021263t1;Dapma7bEVm003251t1;Dapma7bEVm022355t1;Dapma7bEVm004610t1;Dapma7bEVm020442t1;Dapma7bEVm010891t1;Dapma7bEVm015674t1;Dapma7bEVm005432t1;Dapma7bEVm011089t1;Dapma7bEVm000188t1;Dapma7bEVm002389t1;Dapma7bEVm024402t1;Dapma7bEVm027464t1;Dapma7bEVm000101t1;Dapma7bEVm020225t1;Dapma7bEVm005151t1;Dapma7bEVm030197t1;Dapma7bEVm030424t1;Dapma7bEVm006519t1;Dapma7bEVm003747t1;…	31	2028
OVER	GO:1901701	cellular response to oxygen-containing compound	BIOLOGICAL_PROCESS	0.00287676	Dapma7bEVm021263t1;Dapma7bEVm020225t1;Dapma7bEVm022355t1;Dapma7bEVm030424t1;Dapma7bEVm024402t1;Dapma7bEVm020442t1;Dapma7bEVm002960t1	7	114
OVER	GO:0005342	organic acid transmembrane transporter activity	MOLECULAR_FUNCTION	0.00389912	Dapma7bEVm003251t1;Dapma7bEVm030197t1;Dapma7bEVm018537t1;Dapma7bEVm010379t1;Dapma7bEVm005096t1;Dapma7bEVm003747t1	6	80
OVER	GO:0046943	carboxylic acid transmembrane transporter activity	MOLECULAR_FUNCTION	0.00389912	Dapma7bEVm003251t1;Dapma7bEVm030197t1;Dapma7bEVm018537t1;Dapma7bEVm010379t1;Dapma7bEVm005096t1;Dapma7bEVm003747t1	6	80
OVER	GO:0006629	lipid metabolic process	BIOLOGICAL_PROCESS	0.0060331	Dapma7bEVm016956t1;Dapma7bEVm018429t1;Dapma7bEVm000393t1;Dapma7bEVm002061t1;Dapma7bEVm010365t1;Dapma7bEVm009791t1;Dapma7bEVm001227t1;Dapma7bEVm004441t1;Dapma7bEVm004180t1;Dapma7bEVm002513t1;Dapma7bEVm009835t1;Dapma7bEVm001825t1;Dapma7bEVm000709t1	13	492
OVER	GO:0015171	amino acid transmembrane transporter activity	MOLECULAR_FUNCTION	0.00659725	Dapma7bEVm003251t1;Dapma7bEVm030197t1;Dapma7bEVm018537t1;Dapma7bEVm010379t1;Dapma7bEVm003747t1	5	53
OVER	GO:0006022	aminoglycan metabolic process	BIOLOGICAL_PROCESS	0.0069411	Dapma7bEVm001245t1;Dapma7bEVm001222t1;Dapma7bEVm022722t1;Dapma7bEVm028420t1;Dapma7bEVm009940t1;Dapma7bEVm000566t1;Dapma7bEVm010565t1;Dapma7bEVm010312t1	8	183
OVER	GO:0006865	amino acid transport	BIOLOGICAL_PROCESS	0.00696713	Dapma7bEVm003251t1;Dapma7bEVm030197t1;Dapma7bEVm018537t1;Dapma7bEVm010379t1;Dapma7bEVm003747t1	5	54
OVER	GO:0008241	peptidyl-dipeptidase activity	MOLECULAR_FUNCTION	0.00888082	Dapma7bEVm004092t1;Dapma7bEVm011333t1;Dapma7bEVm000159t1	3	9
OVER	GO:1903825	organic acid transmembrane transport	BIOLOGICAL_PROCESS	0.00918355	Dapma7bEVm003251t1;Dapma7bEVm030197t1;Dapma7bEVm018537t1;Dapma7bEVm010379t1;Dapma7bEVm003747t1	5	58
OVER	GO:1905039	carboxylic acid transmembrane transport	BIOLOGICAL_PROCESS	0.00918355	Dapma7bEVm003251t1;Dapma7bEVm030197t1;Dapma7bEVm018537t1;Dapma7bEVm010379t1;Dapma7bEVm003747t1	5	58
OVER	GO:0008514	organic anion transmembrane transporter activity	MOLECULAR_FUNCTION	0.00964036	Dapma7bEVm003251t1;Dapma7bEVm030197t1;Dapma7bEVm018537t1;Dapma7bEVm010379t1;Dapma7bEVm005096t1;Dapma7bEVm003747t1	6	97
OVER	GO:0015711	organic anion transport	BIOLOGICAL_PROCESS	0.0114884	Dapma7bEVm003251t1;Dapma7bEVm030197t1;Dapma7bEVm018537t1;Dapma7bEVm010379t1;Dapma7bEVm003747t1;Dapma7bEVm005096t1;Dapma7bEVm011089t1	7	147
OVER	GO:0044238	primary metabolic process	BIOLOGICAL_PROCESS	0.0139728	Dapma7bEVm010745t1;Dapma7bEVm015135t1;Dapma7bEVm009982t1;Dapma7bEVm006506t1;Dapma7bEVm016956t1;Dapma7bEVm014964t1;Dapma7bEVm010847t1;Dapma7bEVm009714t1;Dapma7bEVm003906t1;Dapma7bEVm015298t1;Dapma7bEVm002031t1;Dapma7bEVm010365t1;Dapma7bEVm028938t1;Dapma7bEVm004441t1;Dapma7bEVm015180t1;Dapma7bEVm016630t1;Dapma7bEVm002513t1;Dapma7bEVm027846t1;Dapma7bEVm009835t1;Dapma7bEVm019271t1;Dapma7bEVm027441t1;…	75	7640
OVER	GO:0051179	localization	BIOLOGICAL_PROCESS	0.0140564	Dapma7bEVm015156t1;Dapma7bEVm021263t1;Dapma7bEVm003251t1;Dapma7bEVm022355t1;Dapma7bEVm004610t1;Dapma7bEVm020442t1;Dapma7bEVm010891t1;Dapma7bEVm015674t1;Dapma7bEVm005432t1;Dapma7bEVm011089t1;Dapma7bEVm000188t1;Dapma7bEVm002389t1;Dapma7bEVm024402t1;Dapma7bEVm027464t1;Dapma7bEVm000101t1;Dapma7bEVm020225t1;Dapma7bEVm005151t1;Dapma7bEVm030197t1;Dapma7bEVm030424t1;Dapma7bEVm006519t1;Dapma7bEVm003747t1;…	31	2236
OVER	GO:0019538	protein metabolic process	BIOLOGICAL_PROCESS	0.0146434	Dapma7bEVm010745t1;Dapma7bEVm004092t1;Dapma7bEVm015135t1;Dapma7bEVm000566t1;Dapma7bEVm009982t1;Dapma7bEVm011333t1;Dapma7bEVm015616t1;Dapma7bEVm009565t1;Dapma7bEVm004928t1;Dapma7bEVm002604t1;Dapma7bEVm010847t1;Dapma7bEVm009714t1;Dapma7bEVm011089t1;Dapma7bEVm003906t1;Dapma7bEVm015298t1;Dapma7bEVm002031t1;Dapma7bEVm028938t1;Dapma7bEVm015180t1;Dapma7bEVm016630t1;Dapma7bEVm001654t1;Dapma7bEVm027846t1;…	44	3706
OVER	GO:0042221	response to chemical	BIOLOGICAL_PROCESS	0.0169741	Dapma7bEVm021263t1;Dapma7bEVm020225t1;Dapma7bEVm022355t1;Dapma7bEVm030424t1;Dapma7bEVm016956t1;Dapma7bEVm020442t1;Dapma7bEVm027728t1;Dapma7bEVm010891t1;Dapma7bEVm011089t1;Dapma7bEVm002061t1;Dapma7bEVm024402t1;Dapma7bEVm004441t1;Dapma7bEVm002960t1;Dapma7bEVm002513t1;Dapma7bEVm002593t1	15	716
OVER	GO:0004177	aminopeptidase activity	MOLECULAR_FUNCTION	0.0169825	Dapma7bEVm000805t1;Dapma7bEVm000159t1;Dapma7bEVm009714t1;Dapma7bEVm011333t1;Dapma7bEVm000809t1	5	68
OVER	GO:0043171	peptide catabolic process	BIOLOGICAL_PROCESS	0.0204724	Dapma7bEVm009565t1;Dapma7bEVm000805t1;Dapma7bEVm009714t1;Dapma7bEVm000809t1	4	37
OVER	GO:1901136	carbohydrate derivative catabolic process	BIOLOGICAL_PROCESS	0.0226712	Dapma7bEVm010565t1;Dapma7bEVm002295t1;Dapma7bEVm011550t1;Dapma7bEVm011678t1;Dapma7bEVm004180t1	5	73
OVER	GO:1903826	arginine transmembrane transport	BIOLOGICAL_PROCESS	0.0286334	Dapma7bEVm030197t1;Dapma7bEVm018537t1	2	2
OVER	GO:1990822	basic amino acid transmembrane transport	BIOLOGICAL_PROCESS	0.0286334	Dapma7bEVm030197t1;Dapma7bEVm018537t1	2	2
OVER	GO:0097638	L-arginine import across plasma membrane	BIOLOGICAL_PROCESS	0.0286334	Dapma7bEVm030197t1;Dapma7bEVm018537t1	2	2
OVER	GO:1903400	L-arginine transmembrane transport	BIOLOGICAL_PROCESS	0.0286334	Dapma7bEVm030197t1;Dapma7bEVm018537t1	2	2
OVER	GO:1903401	L-lysine transmembrane transport	BIOLOGICAL_PROCESS	0.0286334	Dapma7bEVm030197t1;Dapma7bEVm018537t1	2	2
OVER	GO:1902022	L-lysine transport	BIOLOGICAL_PROCESS	0.0286334	Dapma7bEVm030197t1;Dapma7bEVm018537t1	2	2
OVER	GO:1902023	L-arginine transport	BIOLOGICAL_PROCESS	0.0286334	Dapma7bEVm030197t1;Dapma7bEVm018537t1	2	2
OVER	GO:0004035	alkaline phosphatase activity	MOLECULAR_FUNCTION	0.0286334	Dapma7bEVm001160t1;Dapma7bEVm027561t1	2	2
OVER	GO:0015174	basic amino acid transmembrane transporter activity	MOLECULAR_FUNCTION	0.0286334	Dapma7bEVm030197t1;Dapma7bEVm018537t1	2	2
OVER	GO:0015189	L-lysine transmembrane transporter activity	MOLECULAR_FUNCTION	0.0286334	Dapma7bEVm030197t1;Dapma7bEVm018537t1	2	2
OVER	GO:0015181	arginine transmembrane transporter activity	MOLECULAR_FUNCTION	0.0286334	Dapma7bEVm030197t1;Dapma7bEVm018537t1	2	2
OVER	GO:0019239	deaminase activity	MOLECULAR_FUNCTION	0.0286334	Dapma7bEVm011550t1;Dapma7bEVm002295t1;Dapma7bEVm011678t1	3	16
OVER	GO:0006820	anion transport	BIOLOGICAL_PROCESS	0.034107	Dapma7bEVm003251t1;Dapma7bEVm030197t1;Dapma7bEVm018537t1;Dapma7bEVm010379t1;Dapma7bEVm003747t1;Dapma7bEVm015674t1;Dapma7bEVm005096t1;Dapma7bEVm011089t1	8	244
OVER	GO:0098739	import across plasma membrane	BIOLOGICAL_PROCESS	0.0347222	Dapma7bEVm010891t1;Dapma7bEVm030197t1;Dapma7bEVm018537t1;Dapma7bEVm005357t1	4	45
OVER	GO:1901575	organic substance catabolic process	BIOLOGICAL_PROCESS	0.041504	Dapma7bEVm027515t1;Dapma7bEVm009496t1;Dapma7bEVm000805t1;Dapma7bEVm009565t1;Dapma7bEVm009714t1;Dapma7bEVm011550t1;Dapma7bEVm000809t1;Dapma7bEVm000393t1;Dapma7bEVm007249t1;Dapma7bEVm002295t1;Dapma7bEVm009791t1;Dapma7bEVm011678t1;Dapma7bEVm004180t1;Dapma7bEVm000714t1;Dapma7bEVm010565t1;Dapma7bEVm001825t1	16	884
OVER	GO:1903352	L-ornithine transmembrane transport	BIOLOGICAL_PROCESS	0.0436671	Dapma7bEVm030197t1;Dapma7bEVm018537t1	2	3
OVER	GO:0015822	ornithine transport	BIOLOGICAL_PROCESS	0.0436671	Dapma7bEVm030197t1;Dapma7bEVm018537t1	2	3
OVER	GO:0015809	arginine transport	BIOLOGICAL_PROCESS	0.0436671	Dapma7bEVm030197t1;Dapma7bEVm018537t1	2	3
OVER	GO:0015802	basic amino acid transport	BIOLOGICAL_PROCESS	0.0436671	Dapma7bEVm030197t1;Dapma7bEVm018537t1	2	3
OVER	GO:0000064	L-ornithine transmembrane transporter activity	MOLECULAR_FUNCTION	0.0436671	Dapma7bEVm030197t1;Dapma7bEVm018537t1	2	3
OVER	GO:0008509	anion transmembrane transporter activity	MOLECULAR_FUNCTION	0.0456277	Dapma7bEVm003251t1;Dapma7bEVm030197t1;Dapma7bEVm018537t1;Dapma7bEVm010379t1;Dapma7bEVm003747t1;Dapma7bEVm015674t1;Dapma7bEVm005096t1	7	196

## Sheet: Cluster D
#Enrichment analysis (Fisher’s Exact Test) for gene list of cluster D, derived from DEGs of wild type and DNMT3.1 mutant under starved condition
#OVER; over-represented
#Nr Test; number of tested gene
#Nr Reference; total number of reference genes each GO term
Tags	GO ID	Description	GO Category	FDR P-value	Gene ID	Nr Test	Nr Reference
OVER	GO:0003824	catalytic activity	MOLECULAR_FUNCTION	2.68213e-44	Dapma7bEVm009756t1;Dapma7bEVm001845t1;Dapma7bEVm003589t1;Dapma7bEVm010990t1;Dapma7bEVm028815t1;Dapma7bEVm003758t1;Dapma7bEVm009718t1;Dapma7bEVm016077t1;Dapma7bEVm001386t1;Dapma7bEVm030544t1;Dapma7bEVm001736t1;Dapma7bEVm000066t1;Dapma7bEVm028477t1;Dapma7bEVm015231t1;Dapma7bEVm015484t1;Dapma7bEVm004272t1;Dapma7bEVm011643t1;Dapma7bEVm003894t1;Dapma7bEVm030412t1;Dapma7bEVm001626t1;Dapma7bEVm007358t1;…	295	6635
OVER	GO:0016787	hydrolase activity	MOLECULAR_FUNCTION	7.68367e-27	Dapma7bEVm009756t1;Dapma7bEVm002227t1;Dapma7bEVm001845t1;Dapma7bEVm011104t1;Dapma7bEVm003589t1;Dapma7bEVm000834t1;Dapma7bEVm009718t1;Dapma7bEVm001736t1;Dapma7bEVm000066t1;Dapma7bEVm028477t1;Dapma7bEVm015484t1;Dapma7bEVm000966t1;Dapma7bEVm007799t1;Dapma7bEVm011643t1;Dapma7bEVm003894t1;Dapma7bEVm030412t1;Dapma7bEVm008177t1;Dapma7bEVm001626t1;Dapma7bEVm001081t1;Dapma7bEVm007647t1;Dapma7bEVm000247t1;…	159	2896
OVER	GO:0004553	hydrolase activity, hydrolyzing O-glycosyl compounds	MOLECULAR_FUNCTION	4.2609e-20	Dapma7bEVm000817t1;Dapma7bEVm005873t1;Dapma7bEVm003589t1;Dapma7bEVm001863t1;Dapma7bEVm001511t1;Dapma7bEVm011208t1;Dapma7bEVm001736t1;Dapma7bEVm000066t1;Dapma7bEVm018542t1;Dapma7bEVm002744t1;Dapma7bEVm027825t1;Dapma7bEVm001081t1;Dapma7bEVm003743t1;Dapma7bEVm000556t1;Dapma7bEVm000247t1;Dapma7bEVm028906t1;Dapma7bEVm001162t1;Dapma7bEVm002277t1;Dapma7bEVm001337t1;Dapma7bEVm014956t1;Dapma7bEVm000246t1;…	33	128
OVER	GO:0016798	hydrolase activity, acting on glycosyl bonds	MOLECULAR_FUNCTION	5.06161e-20	Dapma7bEVm000817t1;Dapma7bEVm005873t1;Dapma7bEVm003589t1;Dapma7bEVm001863t1;Dapma7bEVm001511t1;Dapma7bEVm011208t1;Dapma7bEVm001736t1;Dapma7bEVm000066t1;Dapma7bEVm018542t1;Dapma7bEVm002744t1;Dapma7bEVm027825t1;Dapma7bEVm010597t1;Dapma7bEVm001081t1;Dapma7bEVm001419t1;Dapma7bEVm003743t1;Dapma7bEVm000556t1;Dapma7bEVm000247t1;Dapma7bEVm028906t1;Dapma7bEVm001162t1;Dapma7bEVm002277t1;Dapma7bEVm001337t1;…	35	154
OVER	GO:0070011	peptidase activity, acting on L-amino acid peptides	MOLECULAR_FUNCTION	1.75784e-19	Dapma7bEVm009756t1;Dapma7bEVm002227t1;Dapma7bEVm011104t1;Dapma7bEVm000834t1;Dapma7bEVm009718t1;Dapma7bEVm000486t1;Dapma7bEVm015252t1;Dapma7bEVm015484t1;Dapma7bEVm015022t1;Dapma7bEVm005341t1;Dapma7bEVm011643t1;Dapma7bEVm003894t1;Dapma7bEVm030412t1;Dapma7bEVm011848t1;Dapma7bEVm005446t1;Dapma7bEVm001104t1;Dapma7bEVm024043t1;Dapma7bEVm005259t1;Dapma7bEVm007647t1;Dapma7bEVm010066t1;Dapma7bEVm000201t1;…	71	827
OVER	GO:0008233	peptidase activity	MOLECULAR_FUNCTION	3.81711e-19	Dapma7bEVm009756t1;Dapma7bEVm002227t1;Dapma7bEVm011104t1;Dapma7bEVm000834t1;Dapma7bEVm009718t1;Dapma7bEVm000486t1;Dapma7bEVm015252t1;Dapma7bEVm015484t1;Dapma7bEVm015022t1;Dapma7bEVm005341t1;Dapma7bEVm011643t1;Dapma7bEVm003894t1;Dapma7bEVm030412t1;Dapma7bEVm011848t1;Dapma7bEVm005446t1;Dapma7bEVm001104t1;Dapma7bEVm024043t1;Dapma7bEVm005259t1;Dapma7bEVm007647t1;Dapma7bEVm010066t1;Dapma7bEVm000201t1;…	73	889
OVER	GO:0005975	carbohydrate metabolic process	BIOLOGICAL_PROCESS	6.38987e-17	Dapma7bEVm000817t1;Dapma7bEVm011359t1;Dapma7bEVm005873t1;Dapma7bEVm003589t1;Dapma7bEVm001863t1;Dapma7bEVm001511t1;Dapma7bEVm011208t1;Dapma7bEVm001736t1;Dapma7bEVm000066t1;Dapma7bEVm000430t1;Dapma7bEVm018542t1;Dapma7bEVm002744t1;Dapma7bEVm027825t1;Dapma7bEVm008177t1;Dapma7bEVm001081t1;Dapma7bEVm001419t1;Dapma7bEVm001104t1;Dapma7bEVm003743t1;Dapma7bEVm000556t1;Dapma7bEVm005610t1;Dapma7bEVm005882t1;…	46	385
OVER	GO:0140096	catalytic activity, acting on a protein	MOLECULAR_FUNCTION	1.10671e-14	Dapma7bEVm009756t1;Dapma7bEVm002227t1;Dapma7bEVm011104t1;Dapma7bEVm000834t1;Dapma7bEVm009718t1;Dapma7bEVm015484t1;Dapma7bEVm007799t1;Dapma7bEVm011643t1;Dapma7bEVm003894t1;Dapma7bEVm030412t1;Dapma7bEVm001626t1;Dapma7bEVm007358t1;Dapma7bEVm007647t1;Dapma7bEVm000201t1;Dapma7bEVm005090t1;Dapma7bEVm019219t1;Dapma7bEVm001728t1;Dapma7bEVm010907t1;Dapma7bEVm000420t1;Dapma7bEVm010391t1;Dapma7bEVm010718t1;…	104	1988
OVER	GO:0008152	metabolic process	BIOLOGICAL_PROCESS	1.82334e-14	Dapma7bEVm009756t1;Dapma7bEVm003589t1;Dapma7bEVm028815t1;Dapma7bEVm003758t1;Dapma7bEVm009718t1;Dapma7bEVm018464t1;Dapma7bEVm016077t1;Dapma7bEVm001386t1;Dapma7bEVm030544t1;Dapma7bEVm001736t1;Dapma7bEVm000066t1;Dapma7bEVm028477t1;Dapma7bEVm022723t1;Dapma7bEVm015484t1;Dapma7bEVm028055t1;Dapma7bEVm003833t1;Dapma7bEVm011643t1;Dapma7bEVm003894t1;Dapma7bEVm030412t1;Dapma7bEVm001626t1;Dapma7bEVm007358t1;…	276	8752
OVER	GO:0008237	metallopeptidase activity	MOLECULAR_FUNCTION	3.92173e-14	Dapma7bEVm009756t1;Dapma7bEVm002227t1;Dapma7bEVm027513t1;Dapma7bEVm028877t1;Dapma7bEVm000834t1;Dapma7bEVm000879t1;Dapma7bEVm000486t1;Dapma7bEVm018472t1;Dapma7bEVm009878t1;Dapma7bEVm015484t1;Dapma7bEVm015022t1;Dapma7bEVm015255t1;Dapma7bEVm002368t1;Dapma7bEVm005341t1;Dapma7bEVm004047t1;Dapma7bEVm027885t1;Dapma7bEVm005446t1;Dapma7bEVm005259t1;Dapma7bEVm003032t1;Dapma7bEVm007647t1;Dapma7bEVm001915t1;…	31	192
OVER	GO:0006508	proteolysis	BIOLOGICAL_PROCESS	4.12496e-13	Dapma7bEVm009756t1;Dapma7bEVm002227t1;Dapma7bEVm011104t1;Dapma7bEVm000834t1;Dapma7bEVm009718t1;Dapma7bEVm000486t1;Dapma7bEVm016077t1;Dapma7bEVm015252t1;Dapma7bEVm015484t1;Dapma7bEVm015022t1;Dapma7bEVm011643t1;Dapma7bEVm003894t1;Dapma7bEVm030412t1;Dapma7bEVm011848t1;Dapma7bEVm005446t1;Dapma7bEVm001104t1;Dapma7bEVm007358t1;Dapma7bEVm024043t1;Dapma7bEVm017328t1;Dapma7bEVm007647t1;Dapma7bEVm010066t1;…	74	1203
OVER	GO:1901071	glucosamine-containing compound metabolic process	BIOLOGICAL_PROCESS	2.05611e-12	Dapma7bEVm009920t1;Dapma7bEVm001863t1;Dapma7bEVm010492t1;Dapma7bEVm022723t1;Dapma7bEVm004714t1;Dapma7bEVm015067t1;Dapma7bEVm002744t1;Dapma7bEVm000758t1;Dapma7bEVm028055t1;Dapma7bEVm000147t1;Dapma7bEVm028418t1;Dapma7bEVm008177t1;Dapma7bEVm018459t1;Dapma7bEVm002404t1;Dapma7bEVm000247t1;Dapma7bEVm001337t1;Dapma7bEVm015270t1;Dapma7bEVm014956t1;Dapma7bEVm010147t1;Dapma7bEVm010374t1;Dapma7bEVm009864t1;…	25	134
OVER	GO:0006040	amino sugar metabolic process	BIOLOGICAL_PROCESS	3.99286e-12	Dapma7bEVm009920t1;Dapma7bEVm001863t1;Dapma7bEVm010492t1;Dapma7bEVm022723t1;Dapma7bEVm004714t1;Dapma7bEVm015067t1;Dapma7bEVm002744t1;Dapma7bEVm000758t1;Dapma7bEVm028055t1;Dapma7bEVm000147t1;Dapma7bEVm028418t1;Dapma7bEVm008177t1;Dapma7bEVm018459t1;Dapma7bEVm002404t1;Dapma7bEVm000247t1;Dapma7bEVm001337t1;Dapma7bEVm015270t1;Dapma7bEVm014956t1;Dapma7bEVm010147t1;Dapma7bEVm010374t1;Dapma7bEVm009864t1;…	25	139
OVER	GO:0004175	endopeptidase activity	MOLECULAR_FUNCTION	1.13413e-11	Dapma7bEVm027513t1;Dapma7bEVm011104t1;Dapma7bEVm029170t1;Dapma7bEVm009480t1;Dapma7bEVm000834t1;Dapma7bEVm009718t1;Dapma7bEVm005269t1;Dapma7bEVm022728t1;Dapma7bEVm000486t1;Dapma7bEVm022733t1;Dapma7bEVm003895t1;Dapma7bEVm015252t1;Dapma7bEVm028954t1;Dapma7bEVm003092t1;Dapma7bEVm015044t1;Dapma7bEVm007445t1;Dapma7bEVm010172t1;Dapma7bEVm011643t1;Dapma7bEVm005300t1;Dapma7bEVm004047t1;Dapma7bEVm003894t1;…	47	577
OVER	GO:0006030	chitin metabolic process	BIOLOGICAL_PROCESS	2.08892e-11	Dapma7bEVm009920t1;Dapma7bEVm001863t1;Dapma7bEVm018459t1;Dapma7bEVm002404t1;Dapma7bEVm000247t1;Dapma7bEVm001337t1;Dapma7bEVm010492t1;Dapma7bEVm015270t1;Dapma7bEVm014956t1;Dapma7bEVm022723t1;Dapma7bEVm010147t1;Dapma7bEVm010374t1;Dapma7bEVm009864t1;Dapma7bEVm015067t1;Dapma7bEVm015054t1;Dapma7bEVm002744t1;Dapma7bEVm000749t1;Dapma7bEVm000758t1;Dapma7bEVm028055t1;Dapma7bEVm000147t1;Dapma7bEVm001857t1;…	23	123
OVER	GO:0004252	serine-type endopeptidase activity	MOLECULAR_FUNCTION	6.90048e-11	Dapma7bEVm011104t1;Dapma7bEVm029170t1;Dapma7bEVm005269t1;Dapma7bEVm022733t1;Dapma7bEVm003895t1;Dapma7bEVm015252t1;Dapma7bEVm028954t1;Dapma7bEVm007445t1;Dapma7bEVm010172t1;Dapma7bEVm011643t1;Dapma7bEVm005300t1;Dapma7bEVm003894t1;Dapma7bEVm030412t1;Dapma7bEVm001274t1;Dapma7bEVm011848t1;Dapma7bEVm001104t1;Dapma7bEVm024043t1;Dapma7bEVm002004t1;Dapma7bEVm001850t1;Dapma7bEVm000201t1;Dapma7bEVm010391t1;…	28	211
OVER	GO:1901135	carbohydrate derivative metabolic process	BIOLOGICAL_PROCESS	7.68497e-11	Dapma7bEVm003758t1;Dapma7bEVm027531t1;Dapma7bEVm001736t1;Dapma7bEVm006542t1;Dapma7bEVm022723t1;Dapma7bEVm004714t1;Dapma7bEVm000331t1;Dapma7bEVm028055t1;Dapma7bEVm027825t1;Dapma7bEVm000147t1;Dapma7bEVm010743t1;Dapma7bEVm028418t1;Dapma7bEVm008177t1;Dapma7bEVm002764t1;Dapma7bEVm001081t1;Dapma7bEVm001104t1;Dapma7bEVm002404t1;Dapma7bEVm000247t1;Dapma7bEVm028906t1;Dapma7bEVm001337t1;Dapma7bEVm000950t1;…	57	869
OVER	GO:0006022	aminoglycan metabolic process	BIOLOGICAL_PROCESS	1.00385e-10	Dapma7bEVm009920t1;Dapma7bEVm001863t1;Dapma7bEVm010492t1;Dapma7bEVm022723t1;Dapma7bEVm015067t1;Dapma7bEVm005570t1;Dapma7bEVm002744t1;Dapma7bEVm000758t1;Dapma7bEVm028055t1;Dapma7bEVm000147t1;Dapma7bEVm028418t1;Dapma7bEVm018459t1;Dapma7bEVm002404t1;Dapma7bEVm000247t1;Dapma7bEVm001337t1;Dapma7bEVm015270t1;Dapma7bEVm014956t1;Dapma7bEVm010147t1;Dapma7bEVm010374t1;Dapma7bEVm009864t1;Dapma7bEVm015054t1;…	25	166
OVER	GO:0017171	serine hydrolase activity	MOLECULAR_FUNCTION	1.00385e-10	Dapma7bEVm011104t1;Dapma7bEVm029170t1;Dapma7bEVm005269t1;Dapma7bEVm022733t1;Dapma7bEVm003895t1;Dapma7bEVm015252t1;Dapma7bEVm028954t1;Dapma7bEVm007445t1;Dapma7bEVm010172t1;Dapma7bEVm011643t1;Dapma7bEVm005300t1;Dapma7bEVm003894t1;Dapma7bEVm030412t1;Dapma7bEVm001274t1;Dapma7bEVm011848t1;Dapma7bEVm001104t1;Dapma7bEVm024043t1;Dapma7bEVm002004t1;Dapma7bEVm001850t1;Dapma7bEVm000201t1;Dapma7bEVm000951t1;…	29	235
OVER	GO:0016825	hydrolase activity, acting on acid phosphorus-nitrogen bonds	MOLECULAR_FUNCTION	1.00385e-10	Dapma7bEVm011104t1;Dapma7bEVm029170t1;Dapma7bEVm005269t1;Dapma7bEVm022733t1;Dapma7bEVm003895t1;Dapma7bEVm015252t1;Dapma7bEVm028954t1;Dapma7bEVm007445t1;Dapma7bEVm010172t1;Dapma7bEVm011643t1;Dapma7bEVm005300t1;Dapma7bEVm003894t1;Dapma7bEVm030412t1;Dapma7bEVm001274t1;Dapma7bEVm011848t1;Dapma7bEVm001104t1;Dapma7bEVm024043t1;Dapma7bEVm002004t1;Dapma7bEVm001850t1;Dapma7bEVm000201t1;Dapma7bEVm000951t1;…	29	235
OVER	GO:0008236	serine-type peptidase activity	MOLECULAR_FUNCTION	1.00385e-10	Dapma7bEVm011104t1;Dapma7bEVm029170t1;Dapma7bEVm005269t1;Dapma7bEVm022733t1;Dapma7bEVm003895t1;Dapma7bEVm015252t1;Dapma7bEVm028954t1;Dapma7bEVm007445t1;Dapma7bEVm010172t1;Dapma7bEVm011643t1;Dapma7bEVm005300t1;Dapma7bEVm003894t1;Dapma7bEVm030412t1;Dapma7bEVm001274t1;Dapma7bEVm011848t1;Dapma7bEVm001104t1;Dapma7bEVm024043t1;Dapma7bEVm002004t1;Dapma7bEVm001850t1;Dapma7bEVm000201t1;Dapma7bEVm000951t1;…	29	235
OVER	GO:0008238	exopeptidase activity	MOLECULAR_FUNCTION	1.76322e-10	Dapma7bEVm005446t1;Dapma7bEVm009756t1;Dapma7bEVm002227t1;Dapma7bEVm028877t1;Dapma7bEVm003032t1;Dapma7bEVm001915t1;Dapma7bEVm000879t1;Dapma7bEVm001728t1;Dapma7bEVm018472t1;Dapma7bEVm009878t1;Dapma7bEVm010907t1;Dapma7bEVm015484t1;Dapma7bEVm027414t1;Dapma7bEVm015022t1;Dapma7bEVm015011t1;Dapma7bEVm015255t1;Dapma7bEVm002368t1;Dapma7bEVm004078t1;Dapma7bEVm010906t1;Dapma7bEVm005585t1;Dapma7bEVm021352t1;…	22	126
OVER	GO:0008061	chitin binding	MOLECULAR_FUNCTION	1.9417e-10	Dapma7bEVm009920t1;Dapma7bEVm001863t1;Dapma7bEVm018459t1;Dapma7bEVm002404t1;Dapma7bEVm000247t1;Dapma7bEVm001337t1;Dapma7bEVm010492t1;Dapma7bEVm015270t1;Dapma7bEVm014956t1;Dapma7bEVm022723t1;Dapma7bEVm010147t1;Dapma7bEVm010374t1;Dapma7bEVm015067t1;Dapma7bEVm015054t1;Dapma7bEVm002744t1;Dapma7bEVm000749t1;Dapma7bEVm000758t1;Dapma7bEVm028055t1;Dapma7bEVm000147t1;Dapma7bEVm001857t1;Dapma7bEVm028418t1;…	22	127
OVER	GO:1901564	organonitrogen compound metabolic process	BIOLOGICAL_PROCESS	6.74797e-10	Dapma7bEVm009756t1;Dapma7bEVm002227t1;Dapma7bEVm011104t1;Dapma7bEVm003758t1;Dapma7bEVm000834t1;Dapma7bEVm009718t1;Dapma7bEVm016077t1;Dapma7bEVm001736t1;Dapma7bEVm006542t1;Dapma7bEVm022723t1;Dapma7bEVm015484t1;Dapma7bEVm007799t1;Dapma7bEVm028055t1;Dapma7bEVm011643t1;Dapma7bEVm003894t1;Dapma7bEVm030412t1;Dapma7bEVm005535t1;Dapma7bEVm001081t1;Dapma7bEVm007358t1;Dapma7bEVm017328t1;Dapma7bEVm002404t1;…	158	4414
OVER	GO:0008235	metalloexopeptidase activity	MOLECULAR_FUNCTION	7.6495e-10	Dapma7bEVm005446t1;Dapma7bEVm009756t1;Dapma7bEVm028877t1;Dapma7bEVm003032t1;Dapma7bEVm001915t1;Dapma7bEVm001728t1;Dapma7bEVm018472t1;Dapma7bEVm009878t1;Dapma7bEVm010907t1;Dapma7bEVm015484t1;Dapma7bEVm015022t1;Dapma7bEVm015011t1;Dapma7bEVm015255t1;Dapma7bEVm002368t1;Dapma7bEVm010906t1;Dapma7bEVm005585t1;Dapma7bEVm021352t1;Dapma7bEVm027885t1	18	82
OVER	GO:1901136	carbohydrate derivative catabolic process	BIOLOGICAL_PROCESS	1.94052e-08	Dapma7bEVm001081t1;Dapma7bEVm003743t1;Dapma7bEVm001863t1;Dapma7bEVm000247t1;Dapma7bEVm002277t1;Dapma7bEVm001337t1;Dapma7bEVm014956t1;Dapma7bEVm001736t1;Dapma7bEVm010147t1;Dapma7bEVm010374t1;Dapma7bEVm000653t1;Dapma7bEVm003111t1;Dapma7bEVm002744t1;Dapma7bEVm001857t1;Dapma7bEVm008177t1	15	63
OVER	GO:0071704	organic substance metabolic process	BIOLOGICAL_PROCESS	6.84339e-08	Dapma7bEVm009756t1;Dapma7bEVm003589t1;Dapma7bEVm003758t1;Dapma7bEVm009718t1;Dapma7bEVm018464t1;Dapma7bEVm016077t1;Dapma7bEVm001736t1;Dapma7bEVm000066t1;Dapma7bEVm028477t1;Dapma7bEVm022723t1;Dapma7bEVm015484t1;Dapma7bEVm028055t1;Dapma7bEVm011643t1;Dapma7bEVm003894t1;Dapma7bEVm030412t1;Dapma7bEVm007358t1;Dapma7bEVm002404t1;Dapma7bEVm007647t1;Dapma7bEVm000247t1;Dapma7bEVm000201t1;Dapma7bEVm000224t1;…	232	7846
OVER	GO:0005506	iron ion binding	MOLECULAR_FUNCTION	8.12238e-08	Dapma7bEVm007877t1;Dapma7bEVm000551t1;Dapma7bEVm014983t1;Dapma7bEVm014984t1;Dapma7bEVm001520t1;Dapma7bEVm000407t1;Dapma7bEVm004158t1;Dapma7bEVm018634t1;Dapma7bEVm010135t1;Dapma7bEVm000143t1;Dapma7bEVm004673t1;Dapma7bEVm010378t1;Dapma7bEVm001491t1;Dapma7bEVm010925t1;Dapma7bEVm010718t1;Dapma7bEVm010304t1;Dapma7bEVm005538t1;Dapma7bEVm000660t1;Dapma7bEVm027461t1;Dapma7bEVm000708t1	20	146
OVER	GO:0016491	oxidoreductase activity	MOLECULAR_FUNCTION	1.48274e-07	Dapma7bEVm001801t1;Dapma7bEVm014983t1;Dapma7bEVm001386t1;Dapma7bEVm030544t1;Dapma7bEVm010135t1;Dapma7bEVm000665t1;Dapma7bEVm000143t1;Dapma7bEVm009649t1;Dapma7bEVm011902t1;Dapma7bEVm023060t1;Dapma7bEVm004673t1;Dapma7bEVm004272t1;Dapma7bEVm010304t1;Dapma7bEVm009471t1;Dapma7bEVm000973t1;Dapma7bEVm000551t1;Dapma7bEVm001520t1;Dapma7bEVm000407t1;Dapma7bEVm019219t1;Dapma7bEVm023492t1;Dapma7bEVm001375t1;…	51	902
OVER	GO:0004180	carboxypeptidase activity	MOLECULAR_FUNCTION	1.95155e-07	Dapma7bEVm002227t1;Dapma7bEVm028877t1;Dapma7bEVm001915t1;Dapma7bEVm000879t1;Dapma7bEVm018472t1;Dapma7bEVm009878t1;Dapma7bEVm027414t1;Dapma7bEVm015022t1;Dapma7bEVm015011t1;Dapma7bEVm002368t1;Dapma7bEVm004078t1;Dapma7bEVm005585t1;Dapma7bEVm021352t1;Dapma7bEVm027885t1	14	64
OVER	GO:0055114	oxidation-reduction process	BIOLOGICAL_PROCESS	3.37308e-07	Dapma7bEVm001801t1;Dapma7bEVm014983t1;Dapma7bEVm001386t1;Dapma7bEVm030544t1;Dapma7bEVm010135t1;Dapma7bEVm000665t1;Dapma7bEVm000143t1;Dapma7bEVm009649t1;Dapma7bEVm011902t1;Dapma7bEVm023060t1;Dapma7bEVm004673t1;Dapma7bEVm010304t1;Dapma7bEVm009471t1;Dapma7bEVm000973t1;Dapma7bEVm000551t1;Dapma7bEVm001520t1;Dapma7bEVm000407t1;Dapma7bEVm019219t1;Dapma7bEVm023492t1;Dapma7bEVm001375t1;Dapma7bEVm007225t1;…	51	927
OVER	GO:0016705	oxidoreductase activity, acting on paired donors, with incorporation or reduction of molecular oxygen	MOLECULAR_FUNCTION	3.54211e-07	Dapma7bEVm000551t1;Dapma7bEVm014983t1;Dapma7bEVm014984t1;Dapma7bEVm001520t1;Dapma7bEVm000407t1;Dapma7bEVm004158t1;Dapma7bEVm018634t1;Dapma7bEVm010135t1;Dapma7bEVm000143t1;Dapma7bEVm004673t1;Dapma7bEVm010378t1;Dapma7bEVm001491t1;Dapma7bEVm000420t1;Dapma7bEVm010925t1;Dapma7bEVm010718t1;Dapma7bEVm010304t1;Dapma7bEVm005538t1;Dapma7bEVm000660t1;Dapma7bEVm027461t1	19	144
OVER	GO:1901575	organic substance catabolic process	BIOLOGICAL_PROCESS	1.43646e-06	Dapma7bEVm009756t1;Dapma7bEVm011359t1;Dapma7bEVm003589t1;Dapma7bEVm001863t1;Dapma7bEVm006239t1;Dapma7bEVm001736t1;Dapma7bEVm015044t1;Dapma7bEVm000430t1;Dapma7bEVm002369t1;Dapma7bEVm009053t1;Dapma7bEVm002744t1;Dapma7bEVm018719t1;Dapma7bEVm010597t1;Dapma7bEVm008177t1;Dapma7bEVm005446t1;Dapma7bEVm001081t1;Dapma7bEVm001419t1;Dapma7bEVm007358t1;Dapma7bEVm003743t1;Dapma7bEVm011055t1;Dapma7bEVm003032t1;…	47	853
OVER	GO:0020037	heme binding	MOLECULAR_FUNCTION	1.47537e-06	Dapma7bEVm000814t1;Dapma7bEVm000551t1;Dapma7bEVm014983t1;Dapma7bEVm014984t1;Dapma7bEVm001520t1;Dapma7bEVm004158t1;Dapma7bEVm002272t1;Dapma7bEVm001386t1;Dapma7bEVm001725t1;Dapma7bEVm018634t1;Dapma7bEVm001375t1;Dapma7bEVm010695t1;Dapma7bEVm010135t1;Dapma7bEVm000665t1;Dapma7bEVm000143t1;Dapma7bEVm023060t1;Dapma7bEVm001491t1;Dapma7bEVm002548t1;Dapma7bEVm010925t1;Dapma7bEVm005538t1;Dapma7bEVm005906t1	21	197
OVER	GO:1901072	glucosamine-containing compound catabolic process	BIOLOGICAL_PROCESS	2.21228e-06	Dapma7bEVm010147t1;Dapma7bEVm010374t1;Dapma7bEVm001863t1;Dapma7bEVm000247t1;Dapma7bEVm002744t1;Dapma7bEVm001337t1;Dapma7bEVm001857t1;Dapma7bEVm014956t1;Dapma7bEVm008177t1	9	22
OVER	GO:0046348	amino sugar catabolic process	BIOLOGICAL_PROCESS	2.21228e-06	Dapma7bEVm010147t1;Dapma7bEVm010374t1;Dapma7bEVm001863t1;Dapma7bEVm000247t1;Dapma7bEVm002744t1;Dapma7bEVm001337t1;Dapma7bEVm001857t1;Dapma7bEVm014956t1;Dapma7bEVm008177t1	9	22
OVER	GO:0043169	cation binding	MOLECULAR_FUNCTION	2.22814e-06	Dapma7bEVm009756t1;Dapma7bEVm002227t1;Dapma7bEVm014983t1;Dapma7bEVm001511t1;Dapma7bEVm000043t1;Dapma7bEVm006542t1;Dapma7bEVm000066t1;Dapma7bEVm010135t1;Dapma7bEVm000143t1;Dapma7bEVm005533t1;Dapma7bEVm002578t1;Dapma7bEVm002118t1;Dapma7bEVm015484t1;Dapma7bEVm004673t1;Dapma7bEVm011186t1;Dapma7bEVm015022t1;Dapma7bEVm000621t1;Dapma7bEVm005341t1;Dapma7bEVm010304t1;Dapma7bEVm004698t1;Dapma7bEVm010597t1;…	86	2156
OVER	GO:0046906	tetrapyrrole binding	MOLECULAR_FUNCTION	2.7135e-06	Dapma7bEVm000814t1;Dapma7bEVm000551t1;Dapma7bEVm014983t1;Dapma7bEVm014984t1;Dapma7bEVm001520t1;Dapma7bEVm004158t1;Dapma7bEVm002272t1;Dapma7bEVm001386t1;Dapma7bEVm001725t1;Dapma7bEVm018634t1;Dapma7bEVm001375t1;Dapma7bEVm010695t1;Dapma7bEVm010135t1;Dapma7bEVm000665t1;Dapma7bEVm000143t1;Dapma7bEVm023060t1;Dapma7bEVm001491t1;Dapma7bEVm002548t1;Dapma7bEVm010925t1;Dapma7bEVm005538t1;Dapma7bEVm005906t1	21	206
OVER	GO:0009056	catabolic process	BIOLOGICAL_PROCESS	3.09876e-06	Dapma7bEVm009756t1;Dapma7bEVm011359t1;Dapma7bEVm003589t1;Dapma7bEVm006239t1;Dapma7bEVm001736t1;Dapma7bEVm023060t1;Dapma7bEVm002369t1;Dapma7bEVm009053t1;Dapma7bEVm003833t1;Dapma7bEVm010597t1;Dapma7bEVm008177t1;Dapma7bEVm005446t1;Dapma7bEVm001081t1;Dapma7bEVm007358t1;Dapma7bEVm028320t1;Dapma7bEVm010066t1;Dapma7bEVm015859t1;Dapma7bEVm000247t1;Dapma7bEVm000224t1;Dapma7bEVm000952t1;Dapma7bEVm009914t1;…	50	971
OVER	GO:0046872	metal ion binding	MOLECULAR_FUNCTION	4.27506e-06	Dapma7bEVm009756t1;Dapma7bEVm002227t1;Dapma7bEVm014983t1;Dapma7bEVm000043t1;Dapma7bEVm006542t1;Dapma7bEVm010135t1;Dapma7bEVm000143t1;Dapma7bEVm005533t1;Dapma7bEVm002578t1;Dapma7bEVm002118t1;Dapma7bEVm015484t1;Dapma7bEVm004673t1;Dapma7bEVm011186t1;Dapma7bEVm015022t1;Dapma7bEVm000621t1;Dapma7bEVm005341t1;Dapma7bEVm010304t1;Dapma7bEVm004698t1;Dapma7bEVm010597t1;Dapma7bEVm008177t1;Dapma7bEVm005446t1;…	84	2120
OVER	GO:0004181	metallocarboxypeptidase activity	MOLECULAR_FUNCTION	9.4134e-06	Dapma7bEVm018472t1;Dapma7bEVm009878t1;Dapma7bEVm028877t1;Dapma7bEVm015022t1;Dapma7bEVm015011t1;Dapma7bEVm002368t1;Dapma7bEVm001915t1;Dapma7bEVm005585t1;Dapma7bEVm021352t1;Dapma7bEVm027885t1	10	38
OVER	GO:0019538	protein metabolic process	BIOLOGICAL_PROCESS	1.44096e-05	Dapma7bEVm009756t1;Dapma7bEVm002227t1;Dapma7bEVm011104t1;Dapma7bEVm003758t1;Dapma7bEVm000834t1;Dapma7bEVm009718t1;Dapma7bEVm016077t1;Dapma7bEVm001736t1;Dapma7bEVm006542t1;Dapma7bEVm015484t1;Dapma7bEVm007799t1;Dapma7bEVm011643t1;Dapma7bEVm003894t1;Dapma7bEVm030412t1;Dapma7bEVm005535t1;Dapma7bEVm001081t1;Dapma7bEVm007358t1;Dapma7bEVm017328t1;Dapma7bEVm007647t1;Dapma7bEVm028906t1;Dapma7bEVm000201t1;…	122	3628
OVER	GO:0004497	monooxygenase activity	MOLECULAR_FUNCTION	1.69456e-05	Dapma7bEVm000551t1;Dapma7bEVm014983t1;Dapma7bEVm014984t1;Dapma7bEVm001520t1;Dapma7bEVm004158t1;Dapma7bEVm018634t1;Dapma7bEVm010135t1;Dapma7bEVm000143t1;Dapma7bEVm001491t1;Dapma7bEVm000420t1;Dapma7bEVm010925t1;Dapma7bEVm010304t1;Dapma7bEVm005538t1;Dapma7bEVm000708t1	14	98
OVER	GO:0006032	chitin catabolic process	BIOLOGICAL_PROCESS	1.95688e-05	Dapma7bEVm010147t1;Dapma7bEVm010374t1;Dapma7bEVm001863t1;Dapma7bEVm000247t1;Dapma7bEVm002744t1;Dapma7bEVm001337t1;Dapma7bEVm001857t1;Dapma7bEVm014956t1	8	21
OVER	GO:0004568	chitinase activity	MOLECULAR_FUNCTION	3.39245e-05	Dapma7bEVm010147t1;Dapma7bEVm010374t1;Dapma7bEVm001863t1;Dapma7bEVm000247t1;Dapma7bEVm002744t1;Dapma7bEVm001337t1;Dapma7bEVm001857t1;Dapma7bEVm014956t1	8	23
OVER	GO:0008422	beta-glucosidase activity	MOLECULAR_FUNCTION	3.79322e-05	Dapma7bEVm001162t1;Dapma7bEVm000320t1;Dapma7bEVm000556t1;Dapma7bEVm003195t1	4	0
OVER	GO:0006026	aminoglycan catabolic process	BIOLOGICAL_PROCESS	4.25362e-05	Dapma7bEVm010147t1;Dapma7bEVm010374t1;Dapma7bEVm001863t1;Dapma7bEVm000247t1;Dapma7bEVm002744t1;Dapma7bEVm001337t1;Dapma7bEVm001857t1;Dapma7bEVm014956t1	8	24
OVER	GO:0030246	carbohydrate binding	MOLECULAR_FUNCTION	7.02363e-05	Dapma7bEVm000817t1;Dapma7bEVm003589t1;Dapma7bEVm028906t1;Dapma7bEVm000407t1;Dapma7bEVm011208t1;Dapma7bEVm028477t1;Dapma7bEVm003427t1;Dapma7bEVm004673t1;Dapma7bEVm000430t1;Dapma7bEVm018542t1;Dapma7bEVm010718t1;Dapma7bEVm002799t1;Dapma7bEVm000660t1;Dapma7bEVm027461t1;Dapma7bEVm027663t1;Dapma7bEVm015039t1	16	150
OVER	GO:0044238	primary metabolic process	BIOLOGICAL_PROCESS	7.60512e-05	Dapma7bEVm009756t1;Dapma7bEVm003589t1;Dapma7bEVm003758t1;Dapma7bEVm009718t1;Dapma7bEVm018464t1;Dapma7bEVm016077t1;Dapma7bEVm001736t1;Dapma7bEVm000066t1;Dapma7bEVm028477t1;Dapma7bEVm015484t1;Dapma7bEVm011643t1;Dapma7bEVm003894t1;Dapma7bEVm030412t1;Dapma7bEVm007358t1;Dapma7bEVm007647t1;Dapma7bEVm000247t1;Dapma7bEVm000201t1;Dapma7bEVm000224t1;Dapma7bEVm009914t1;Dapma7bEVm001337t1;Dapma7bEVm000950t1;…	210	7505
OVER	GO:0016757	transferase activity, transferring glycosyl groups	MOLECULAR_FUNCTION	9.28333e-05	Dapma7bEVm004847t1;Dapma7bEVm003758t1;Dapma7bEVm002709t1;Dapma7bEVm006542t1;Dapma7bEVm004714t1;Dapma7bEVm015231t1;Dapma7bEVm018505t1;Dapma7bEVm023315t1;Dapma7bEVm000331t1;Dapma7bEVm007794t1;Dapma7bEVm010743t1;Dapma7bEVm002764t1;Dapma7bEVm001104t1;Dapma7bEVm005610t1;Dapma7bEVm019254t1;Dapma7bEVm003179t1;Dapma7bEVm014447t1;Dapma7bEVm009864t1;Dapma7bEVm001247t1;Dapma7bEVm000917t1;Dapma7bEVm004768t1;…	26	386
OVER	GO:0009100	glycoprotein metabolic process	BIOLOGICAL_PROCESS	0.00035089	Dapma7bEVm001081t1;Dapma7bEVm001104t1;Dapma7bEVm003758t1;Dapma7bEVm028906t1;Dapma7bEVm001736t1;Dapma7bEVm006542t1;Dapma7bEVm004714t1;Dapma7bEVm000917t1;Dapma7bEVm001225t1;Dapma7bEVm018559t1;Dapma7bEVm023315t1;Dapma7bEVm018729t1;Dapma7bEVm018542t1;Dapma7bEVm008378t1;Dapma7bEVm000331t1;Dapma7bEVm005168t1;Dapma7bEVm005967t1;Dapma7bEVm010743t1;Dapma7bEVm002764t1;Dapma7bEVm015039t1	20	263
OVER	GO:0043167	ion binding	MOLECULAR_FUNCTION	0.000375139	Dapma7bEVm009756t1;Dapma7bEVm002227t1;Dapma7bEVm009462t1;Dapma7bEVm000043t1;Dapma7bEVm030544t1;Dapma7bEVm006542t1;Dapma7bEVm000066t1;Dapma7bEVm010135t1;Dapma7bEVm002578t1;Dapma7bEVm002118t1;Dapma7bEVm015484t1;Dapma7bEVm007799t1;Dapma7bEVm010304t1;Dapma7bEVm004698t1;Dapma7bEVm010741t1;Dapma7bEVm008177t1;Dapma7bEVm006471t1;Dapma7bEVm007358t1;Dapma7bEVm000973t1;Dapma7bEVm000551t1;Dapma7bEVm007647t1;…	128	4123
OVER	GO:0016758	transferase activity, transferring hexosyl groups	MOLECULAR_FUNCTION	0.000407148	Dapma7bEVm004847t1;Dapma7bEVm001104t1;Dapma7bEVm019254t1;Dapma7bEVm003758t1;Dapma7bEVm002709t1;Dapma7bEVm006542t1;Dapma7bEVm003179t1;Dapma7bEVm004714t1;Dapma7bEVm009864t1;Dapma7bEVm000917t1;Dapma7bEVm001225t1;Dapma7bEVm018505t1;Dapma7bEVm018559t1;Dapma7bEVm023315t1;Dapma7bEVm018729t1;Dapma7bEVm000331t1;Dapma7bEVm005168t1;Dapma7bEVm005967t1;Dapma7bEVm007794t1;Dapma7bEVm010743t1;Dapma7bEVm002764t1	21	291
OVER	GO:0004177	aminopeptidase activity	MOLECULAR_FUNCTION	0.000429875	Dapma7bEVm005446t1;Dapma7bEVm009756t1;Dapma7bEVm010907t1;Dapma7bEVm015484t1;Dapma7bEVm027414t1;Dapma7bEVm003032t1;Dapma7bEVm015255t1;Dapma7bEVm000879t1;Dapma7bEVm010906t1;Dapma7bEVm001728t1	10	63
OVER	GO:0016788	hydrolase activity, acting on ester bonds	MOLECULAR_FUNCTION	0.000433194	Dapma7bEVm002435t1;Dapma7bEVm001845t1;Dapma7bEVm003316t1;Dapma7bEVm005643t1;Dapma7bEVm009480t1;Dapma7bEVm010804t1;Dapma7bEVm006239t1;Dapma7bEVm020318t1;Dapma7bEVm028477t1;Dapma7bEVm003092t1;Dapma7bEVm002369t1;Dapma7bEVm009053t1;Dapma7bEVm018719t1;Dapma7bEVm007799t1;Dapma7bEVm010597t1;Dapma7bEVm005111t1;Dapma7bEVm001626t1;Dapma7bEVm001419t1;Dapma7bEVm028617t1;Dapma7bEVm001771t1;Dapma7bEVm015859t1;…	33	624
OVER	GO:0097194	execution phase of apoptosis	BIOLOGICAL_PROCESS	0.000697884	Dapma7bEVm003092t1;Dapma7bEVm001771t1;Dapma7bEVm009480t1;Dapma7bEVm002351t1;Dapma7bEVm018719t1;Dapma7bEVm022728t1;Dapma7bEVm009914t1	7	26
OVER	GO:0006629	lipid metabolic process	BIOLOGICAL_PROCESS	0.00114102	Dapma7bEVm002435t1;Dapma7bEVm003316t1;Dapma7bEVm005643t1;Dapma7bEVm027531t1;Dapma7bEVm010804t1;Dapma7bEVm006239t1;Dapma7bEVm003964t1;Dapma7bEVm002369t1;Dapma7bEVm009053t1;Dapma7bEVm010304t1;Dapma7bEVm010597t1;Dapma7bEVm005111t1;Dapma7bEVm001419t1;Dapma7bEVm006535t1;Dapma7bEVm000224t1;Dapma7bEVm002277t1;Dapma7bEVm010042t1;Dapma7bEVm005258t1;Dapma7bEVm000950t1;Dapma7bEVm029455t1;Dapma7bEVm019219t1;…	27	478
OVER	GO:0008146	sulfotransferase activity	MOLECULAR_FUNCTION	0.0011751	Dapma7bEVm003766t1;Dapma7bEVm006244t1;Dapma7bEVm006535t1;Dapma7bEVm015082t1;Dapma7bEVm001984t1;Dapma7bEVm006489t1;Dapma7bEVm006545t1;Dapma7bEVm009535t1;Dapma7bEVm002775t1	9	56
OVER	GO:0015923	mannosidase activity	MOLECULAR_FUNCTION	0.00154732	Dapma7bEVm018542t1;Dapma7bEVm028906t1;Dapma7bEVm001081t1;Dapma7bEVm001736t1;Dapma7bEVm023470t1;Dapma7bEVm015039t1	6	19
OVER	GO:0005319	lipid transporter activity	MOLECULAR_FUNCTION	0.00213821	Dapma7bEVm003394t1;Dapma7bEVm002118t1;Dapma7bEVm009630t1;Dapma7bEVm014991t1;Dapma7bEVm027479t1;Dapma7bEVm000441t1;Dapma7bEVm000027t1;Dapma7bEVm000343t1;Dapma7bEVm001679t1;Dapma7bEVm016078t1	10	78
OVER	GO:0005215	transporter activity	MOLECULAR_FUNCTION	0.00266547	Dapma7bEVm001866t1;Dapma7bEVm005892t1;Dapma7bEVm015155t1;Dapma7bEVm000628t1;Dapma7bEVm027479t1;Dapma7bEVm000441t1;Dapma7bEVm000027t1;Dapma7bEVm001133t1;Dapma7bEVm016078t1;Dapma7bEVm010823t1;Dapma7bEVm003394t1;Dapma7bEVm002578t1;Dapma7bEVm027384t1;Dapma7bEVm002118t1;Dapma7bEVm015044t1;Dapma7bEVm004651t1;Dapma7bEVm027369t1;Dapma7bEVm001679t1;Dapma7bEVm006879t1;Dapma7bEVm023583t1;Dapma7bEVm027481t1;…	44	1049
OVER	GO:0016740	transferase activity	MOLECULAR_FUNCTION	0.00299385	Dapma7bEVm010519t1;Dapma7bEVm010990t1;Dapma7bEVm028815t1;Dapma7bEVm003758t1;Dapma7bEVm002709t1;Dapma7bEVm027531t1;Dapma7bEVm006542t1;Dapma7bEVm026230t1;Dapma7bEVm004714t1;Dapma7bEVm015231t1;Dapma7bEVm018505t1;Dapma7bEVm007423t1;Dapma7bEVm000331t1;Dapma7bEVm007799t1;Dapma7bEVm010743t1;Dapma7bEVm002764t1;Dapma7bEVm001626t1;Dapma7bEVm001104t1;Dapma7bEVm007358t1;Dapma7bEVm005610t1;Dapma7bEVm011031t1;…	82	2455
OVER	GO:0046914	transition metal ion binding	MOLECULAR_FUNCTION	0.00299385	Dapma7bEVm009756t1;Dapma7bEVm028877t1;Dapma7bEVm014983t1;Dapma7bEVm014984t1;Dapma7bEVm004158t1;Dapma7bEVm018634t1;Dapma7bEVm010135t1;Dapma7bEVm000143t1;Dapma7bEVm018472t1;Dapma7bEVm009878t1;Dapma7bEVm004673t1;Dapma7bEVm015022t1;Dapma7bEVm002368t1;Dapma7bEVm000621t1;Dapma7bEVm010304t1;Dapma7bEVm005538t1;Dapma7bEVm000660t1;Dapma7bEVm027461t1;Dapma7bEVm027885t1;Dapma7bEVm005446t1;Dapma7bEVm009766t1;…	43	1022
OVER	GO:0004197	cysteine-type endopeptidase activity	MOLECULAR_FUNCTION	0.00328866	Dapma7bEVm011055t1;Dapma7bEVm003092t1;Dapma7bEVm015044t1;Dapma7bEVm009480t1;Dapma7bEVm010066t1;Dapma7bEVm009718t1;Dapma7bEVm022728t1;Dapma7bEVm011016t1;Dapma7bEVm001332t1	9	66
OVER	GO:0016782	transferase activity, transferring sulfur-containing groups	MOLECULAR_FUNCTION	0.00401333	Dapma7bEVm003766t1;Dapma7bEVm006244t1;Dapma7bEVm006535t1;Dapma7bEVm015082t1;Dapma7bEVm001984t1;Dapma7bEVm006489t1;Dapma7bEVm006545t1;Dapma7bEVm009535t1;Dapma7bEVm002775t1	9	68
OVER	GO:0031418	L-ascorbic acid binding	MOLECULAR_FUNCTION	0.00464011	Dapma7bEVm010718t1;Dapma7bEVm000660t1;Dapma7bEVm004673t1;Dapma7bEVm000407t1;Dapma7bEVm027461t1	5	14
OVER	GO:0000014	single-stranded DNA endodeoxyribonuclease activity	MOLECULAR_FUNCTION	0.0101052	Dapma7bEVm002351t1;Dapma7bEVm018719t1;Dapma7bEVm009914t1;Dapma7bEVm001771t1	4	8
OVER	GO:0004222	metalloendopeptidase activity	MOLECULAR_FUNCTION	0.0115643	Dapma7bEVm027513t1;Dapma7bEVm005259t1;Dapma7bEVm023093t1;Dapma7bEVm007647t1;Dapma7bEVm000834t1;Dapma7bEVm007288t1;Dapma7bEVm000486t1;Dapma7bEVm004047t1;Dapma7bEVm010350t1	9	80
OVER	GO:0019798	procollagen-proline dioxygenase activity	MOLECULAR_FUNCTION	0.0131454	Dapma7bEVm010718t1;Dapma7bEVm004673t1;Dapma7bEVm000407t1;Dapma7bEVm027461t1	4	9
OVER	GO:0031545	peptidyl-proline 4-dioxygenase activity	MOLECULAR_FUNCTION	0.0131454	Dapma7bEVm010718t1;Dapma7bEVm004673t1;Dapma7bEVm000407t1;Dapma7bEVm027461t1	4	9
OVER	GO:0004656	procollagen-proline 4-dioxygenase activity	MOLECULAR_FUNCTION	0.0131454	Dapma7bEVm010718t1;Dapma7bEVm004673t1;Dapma7bEVm000407t1;Dapma7bEVm027461t1	4	9
OVER	GO:0004540	ribonuclease activity	MOLECULAR_FUNCTION	0.0132964	Dapma7bEVm001626t1;Dapma7bEVm001771t1;Dapma7bEVm009480t1;Dapma7bEVm015859t1;Dapma7bEVm009914t1;Dapma7bEVm019219t1;Dapma7bEVm018430t1;Dapma7bEVm020318t1;Dapma7bEVm028477t1;Dapma7bEVm003427t1;Dapma7bEVm003092t1;Dapma7bEVm002351t1;Dapma7bEVm018719t1;Dapma7bEVm007799t1	14	195
OVER	GO:0004521	endoribonuclease activity	MOLECULAR_FUNCTION	0.0134782	Dapma7bEVm001626t1;Dapma7bEVm001771t1;Dapma7bEVm009480t1;Dapma7bEVm015859t1;Dapma7bEVm009914t1;Dapma7bEVm018430t1;Dapma7bEVm020318t1;Dapma7bEVm028477t1;Dapma7bEVm003427t1;Dapma7bEVm003092t1;Dapma7bEVm002351t1;Dapma7bEVm018719t1;Dapma7bEVm007799t1	13	171
OVER	GO:0031543	peptidyl-proline dioxygenase activity	MOLECULAR_FUNCTION	0.0170122	Dapma7bEVm010718t1;Dapma7bEVm004673t1;Dapma7bEVm000407t1;Dapma7bEVm027461t1	4	10
OVER	GO:0016614	oxidoreductase activity, acting on CH-OH group of donors	MOLECULAR_FUNCTION	0.0170122	Dapma7bEVm007225t1;Dapma7bEVm009471t1;Dapma7bEVm009649t1;Dapma7bEVm009491t1;Dapma7bEVm001801t1;Dapma7bEVm000653t1;Dapma7bEVm005570t1;Dapma7bEVm005258t1;Dapma7bEVm030544t1;Dapma7bEVm023492t1	10	107
OVER	GO:0070006	metalloaminopeptidase activity	MOLECULAR_FUNCTION	0.021205	Dapma7bEVm005446t1;Dapma7bEVm009756t1;Dapma7bEVm010907t1;Dapma7bEVm010906t1;Dapma7bEVm003032t1;Dapma7bEVm001728t1	6	36
OVER	GO:0008194	UDP-glycosyltransferase activity	MOLECULAR_FUNCTION	0.0262805	Dapma7bEVm003179t1;Dapma7bEVm004714t1;Dapma7bEVm009864t1;Dapma7bEVm004847t1;Dapma7bEVm018505t1;Dapma7bEVm018559t1;Dapma7bEVm019254t1;Dapma7bEVm002709t1;Dapma7bEVm007794t1;Dapma7bEVm006542t1	10	115
OVER	GO:0015926	glucosidase activity	MOLECULAR_FUNCTION	0.0263508	Dapma7bEVm001162t1;Dapma7bEVm000320t1;Dapma7bEVm000556t1;Dapma7bEVm003195t1	4	12
OVER	GO:0004567	beta-mannosidase activity	MOLECULAR_FUNCTION	0.027949	Dapma7bEVm001081t1;Dapma7bEVm001736t1;Dapma7bEVm023470t1	3	4
OVER	GO:0022804	active transmembrane transporter activity	MOLECULAR_FUNCTION	0.0280901	Dapma7bEVm005892t1;Dapma7bEVm015155t1;Dapma7bEVm000510t1;Dapma7bEVm001128t1;Dapma7bEVm000628t1;Dapma7bEVm000027t1;Dapma7bEVm001374t1;Dapma7bEVm002578t1;Dapma7bEVm027384t1;Dapma7bEVm002980t1;Dapma7bEVm027369t1;Dapma7bEVm001679t1;Dapma7bEVm006879t1;Dapma7bEVm023583t1;Dapma7bEVm019642t1;Dapma7bEVm000304t1;Dapma7bEVm005504t1	17	297
OVER	GO:0008417	fucosyltransferase activity	MOLECULAR_FUNCTION	0.0281606	Dapma7bEVm001104t1;Dapma7bEVm001225t1;Dapma7bEVm023315t1;Dapma7bEVm003758t1;Dapma7bEVm018729t1;Dapma7bEVm005168t1;Dapma7bEVm005967t1;Dapma7bEVm010743t1;Dapma7bEVm002764t1	9	95
OVER	GO:0022857	transmembrane transporter activity	MOLECULAR_FUNCTION	0.0326561	Dapma7bEVm001866t1;Dapma7bEVm005892t1;Dapma7bEVm015155t1;Dapma7bEVm000628t1;Dapma7bEVm000027t1;Dapma7bEVm001133t1;Dapma7bEVm010823t1;Dapma7bEVm002578t1;Dapma7bEVm027384t1;Dapma7bEVm015044t1;Dapma7bEVm004651t1;Dapma7bEVm027369t1;Dapma7bEVm001679t1;Dapma7bEVm006879t1;Dapma7bEVm023583t1;Dapma7bEVm027481t1;Dapma7bEVm009474t1;Dapma7bEVm000510t1;Dapma7bEVm009762t1;Dapma7bEVm001128t1;Dapma7bEVm002272t1;…	36	919
OVER	GO:0048029	monosaccharide binding	MOLECULAR_FUNCTION	0.0355623	Dapma7bEVm010718t1;Dapma7bEVm000660t1;Dapma7bEVm004673t1;Dapma7bEVm000407t1;Dapma7bEVm027461t1	5	26
OVER	GO:0016298	lipase activity	MOLECULAR_FUNCTION	0.0363213	Dapma7bEVm001419t1;Dapma7bEVm005643t1;Dapma7bEVm002369t1;Dapma7bEVm009053t1;Dapma7bEVm000224t1;Dapma7bEVm006239t1;Dapma7bEVm010403t1;Dapma7bEVm010597t1	8	79
OVER	GO:0008441	3'(2'),5'-bisphosphate nucleotidase activity	MOLECULAR_FUNCTION	0.0363213	Dapma7bEVm029455t1;Dapma7bEVm003316t1	2	0
OVER	GO:0008239	dipeptidyl-peptidase activity	MOLECULAR_FUNCTION	0.0363213	Dapma7bEVm015484t1;Dapma7bEVm000879t1;Dapma7bEVm027414t1;Dapma7bEVm015255t1	4	14
OVER	GO:0052689	carboxylic ester hydrolase activity	MOLECULAR_FUNCTION	0.0496738	Dapma7bEVm002435t1;Dapma7bEVm001845t1;Dapma7bEVm005643t1;Dapma7bEVm002369t1;Dapma7bEVm010804t1;Dapma7bEVm010403t1;Dapma7bEVm002440t1;Dapma7bEVm005111t1	8	84

## Sheet: Cluster E
#Enrichment analysis (Fisher’s Exact Test) for gene list of cluster E, derived from DEGs of wild type and DNMT3.1 mutant under starved condition
#OVER; over-represented
#Nr Test; number of tested gene
#Nr Reference; total number of reference genes each GO term
Tags	GO ID	Description	GO Category	FDR P-value	Gene ID	Nr Test	Nr Reference
OVER	GO:0016787	hydrolase activity	MOLECULAR_FUNCTION	4.43232e-21	Dapma7bEVm001820t1;Dapma7bEVm006047t1;Dapma7bEVm001909t1;Dapma7bEVm015448t1;Dapma7bEVm009965t1;Dapma7bEVm011274t1;Dapma7bEVm023196t1;Dapma7bEVm007094t1;Dapma7bEVm009984t1;Dapma7bEVm005081t1;Dapma7bEVm006196t1;Dapma7bEVm000254t1;Dapma7bEVm010071t1;Dapma7bEVm018401t1;Dapma7bEVm005201t1;Dapma7bEVm030078t1;Dapma7bEVm003455t1;Dapma7bEVm019199t1;Dapma7bEVm004274t1;Dapma7bEVm004299t1;Dapma7bEVm023392t1;…	85	2970
OVER	GO:0003824	catalytic activity	MOLECULAR_FUNCTION	1.40995e-16	Dapma7bEVm001909t1;Dapma7bEVm011274t1;Dapma7bEVm023196t1;Dapma7bEVm007094t1;Dapma7bEVm018422t1;Dapma7bEVm006196t1;Dapma7bEVm000254t1;Dapma7bEVm010071t1;Dapma7bEVm030078t1;Dapma7bEVm000333t1;Dapma7bEVm004299t1;Dapma7bEVm023392t1;Dapma7bEVm027779t1;Dapma7bEVm023248t1;Dapma7bEVm011534t1;Dapma7bEVm023202t1;Dapma7bEVm023244t1;Dapma7bEVm001208t1;Dapma7bEVm018418t1;Dapma7bEVm006780t1;Dapma7bEVm002637t1;…	122	6808
OVER	GO:0004252	serine-type endopeptidase activity	MOLECULAR_FUNCTION	5.82487e-12	Dapma7bEVm009996t1;Dapma7bEVm027779t1;Dapma7bEVm006047t1;Dapma7bEVm001909t1;Dapma7bEVm015091t1;Dapma7bEVm018448t1;Dapma7bEVm023202t1;Dapma7bEVm007094t1;Dapma7bEVm003827t1;Dapma7bEVm010698t1;Dapma7bEVm018455t1;Dapma7bEVm010425t1;Dapma7bEVm018401t1;Dapma7bEVm001255t1;Dapma7bEVm001244t1;Dapma7bEVm001288t1;Dapma7bEVm028424t1;Dapma7bEVm010183t1;Dapma7bEVm023209t1;Dapma7bEVm018502t1;Dapma7bEVm000197t1	21	218
OVER	GO:0016798	hydrolase activity, acting on glycosyl bonds	MOLECULAR_FUNCTION	8.55636e-12	Dapma7bEVm001820t1;Dapma7bEVm002421t1;Dapma7bEVm005890t1;Dapma7bEVm010275t1;Dapma7bEVm008403t1;Dapma7bEVm029610t1;Dapma7bEVm027969t1;Dapma7bEVm006196t1;Dapma7bEVm002637t1;Dapma7bEVm001537t1;Dapma7bEVm005201t1;Dapma7bEVm010462t1;Dapma7bEVm000850t1;Dapma7bEVm023648t1;Dapma7bEVm000702t1;Dapma7bEVm006432t1;Dapma7bEVm003800t1;Dapma7bEVm004274t1;Dapma7bEVm022050t1	19	170
OVER	GO:0017171	serine hydrolase activity	MOLECULAR_FUNCTION	1.42459e-11	Dapma7bEVm009996t1;Dapma7bEVm027779t1;Dapma7bEVm006047t1;Dapma7bEVm001909t1;Dapma7bEVm015091t1;Dapma7bEVm018448t1;Dapma7bEVm023202t1;Dapma7bEVm007094t1;Dapma7bEVm003827t1;Dapma7bEVm010698t1;Dapma7bEVm018455t1;Dapma7bEVm010425t1;Dapma7bEVm018401t1;Dapma7bEVm001255t1;Dapma7bEVm001244t1;Dapma7bEVm001288t1;Dapma7bEVm028424t1;Dapma7bEVm010183t1;Dapma7bEVm023209t1;Dapma7bEVm018502t1;Dapma7bEVm000197t1	21	243
OVER	GO:0070011	peptidase activity, acting on L-amino acid peptides	MOLECULAR_FUNCTION	1.42459e-11	Dapma7bEVm003548t1;Dapma7bEVm006047t1;Dapma7bEVm001909t1;Dapma7bEVm015091t1;Dapma7bEVm018448t1;Dapma7bEVm007094t1;Dapma7bEVm009984t1;Dapma7bEVm005081t1;Dapma7bEVm000254t1;Dapma7bEVm010071t1;Dapma7bEVm018401t1;Dapma7bEVm001255t1;Dapma7bEVm030078t1;Dapma7bEVm001808t1;Dapma7bEVm023392t1;Dapma7bEVm018502t1;Dapma7bEVm009996t1;Dapma7bEVm027779t1;Dapma7bEVm023202t1;Dapma7bEVm001208t1;Dapma7bEVm003827t1;…	36	862
OVER	GO:0016825	hydrolase activity, acting on acid phosphorus-nitrogen bonds	MOLECULAR_FUNCTION	1.42459e-11	Dapma7bEVm009996t1;Dapma7bEVm027779t1;Dapma7bEVm006047t1;Dapma7bEVm001909t1;Dapma7bEVm015091t1;Dapma7bEVm018448t1;Dapma7bEVm023202t1;Dapma7bEVm007094t1;Dapma7bEVm003827t1;Dapma7bEVm010698t1;Dapma7bEVm018455t1;Dapma7bEVm010425t1;Dapma7bEVm018401t1;Dapma7bEVm001255t1;Dapma7bEVm001244t1;Dapma7bEVm001288t1;Dapma7bEVm028424t1;Dapma7bEVm010183t1;Dapma7bEVm023209t1;Dapma7bEVm018502t1;Dapma7bEVm000197t1	21	243
OVER	GO:0008236	serine-type peptidase activity	MOLECULAR_FUNCTION	1.42459e-11	Dapma7bEVm009996t1;Dapma7bEVm027779t1;Dapma7bEVm006047t1;Dapma7bEVm001909t1;Dapma7bEVm015091t1;Dapma7bEVm018448t1;Dapma7bEVm023202t1;Dapma7bEVm007094t1;Dapma7bEVm003827t1;Dapma7bEVm010698t1;Dapma7bEVm018455t1;Dapma7bEVm010425t1;Dapma7bEVm018401t1;Dapma7bEVm001255t1;Dapma7bEVm001244t1;Dapma7bEVm001288t1;Dapma7bEVm028424t1;Dapma7bEVm010183t1;Dapma7bEVm023209t1;Dapma7bEVm018502t1;Dapma7bEVm000197t1	21	243
OVER	GO:0008233	peptidase activity	MOLECULAR_FUNCTION	1.42459e-11	Dapma7bEVm003548t1;Dapma7bEVm006047t1;Dapma7bEVm001909t1;Dapma7bEVm015091t1;Dapma7bEVm018448t1;Dapma7bEVm007094t1;Dapma7bEVm009984t1;Dapma7bEVm005081t1;Dapma7bEVm000254t1;Dapma7bEVm010071t1;Dapma7bEVm018401t1;Dapma7bEVm001255t1;Dapma7bEVm030078t1;Dapma7bEVm003455t1;Dapma7bEVm001808t1;Dapma7bEVm023392t1;Dapma7bEVm018502t1;Dapma7bEVm009996t1;Dapma7bEVm027779t1;Dapma7bEVm023202t1;Dapma7bEVm001208t1;…	37	925
OVER	GO:0004553	hydrolase activity, hydrolyzing O-glycosyl compounds	MOLECULAR_FUNCTION	4.52188e-11	Dapma7bEVm002421t1;Dapma7bEVm010275t1;Dapma7bEVm008403t1;Dapma7bEVm029610t1;Dapma7bEVm027969t1;Dapma7bEVm006196t1;Dapma7bEVm002637t1;Dapma7bEVm001537t1;Dapma7bEVm005201t1;Dapma7bEVm010462t1;Dapma7bEVm000850t1;Dapma7bEVm023648t1;Dapma7bEVm000702t1;Dapma7bEVm006432t1;Dapma7bEVm003800t1;Dapma7bEVm004274t1;Dapma7bEVm022050t1	17	144
OVER	GO:0004175	endopeptidase activity	MOLECULAR_FUNCTION	1.06995e-10	Dapma7bEVm003548t1;Dapma7bEVm006047t1;Dapma7bEVm001909t1;Dapma7bEVm015091t1;Dapma7bEVm018448t1;Dapma7bEVm007094t1;Dapma7bEVm000254t1;Dapma7bEVm010071t1;Dapma7bEVm018401t1;Dapma7bEVm001255t1;Dapma7bEVm023392t1;Dapma7bEVm018502t1;Dapma7bEVm009996t1;Dapma7bEVm027779t1;Dapma7bEVm023202t1;Dapma7bEVm001208t1;Dapma7bEVm003827t1;Dapma7bEVm010698t1;Dapma7bEVm018455t1;Dapma7bEVm002889t1;Dapma7bEVm010425t1;…	29	595
OVER	GO:0006508	proteolysis	BIOLOGICAL_PROCESS	2.37562e-09	Dapma7bEVm003548t1;Dapma7bEVm006047t1;Dapma7bEVm001909t1;Dapma7bEVm015091t1;Dapma7bEVm018448t1;Dapma7bEVm007094t1;Dapma7bEVm009984t1;Dapma7bEVm005081t1;Dapma7bEVm000254t1;Dapma7bEVm010071t1;Dapma7bEVm018401t1;Dapma7bEVm001255t1;Dapma7bEVm030078t1;Dapma7bEVm003455t1;Dapma7bEVm001808t1;Dapma7bEVm023392t1;Dapma7bEVm018502t1;Dapma7bEVm009996t1;Dapma7bEVm027779t1;Dapma7bEVm023202t1;Dapma7bEVm001208t1;…	39	1238
OVER	GO:0005975	carbohydrate metabolic process	BIOLOGICAL_PROCESS	2.37562e-09	Dapma7bEVm002421t1;Dapma7bEVm005890t1;Dapma7bEVm010275t1;Dapma7bEVm023201t1;Dapma7bEVm029610t1;Dapma7bEVm027969t1;Dapma7bEVm006196t1;Dapma7bEVm002637t1;Dapma7bEVm001537t1;Dapma7bEVm005063t1;Dapma7bEVm005201t1;Dapma7bEVm029415t1;Dapma7bEVm010462t1;Dapma7bEVm001975t1;Dapma7bEVm001974t1;Dapma7bEVm000850t1;Dapma7bEVm000855t1;Dapma7bEVm023648t1;Dapma7bEVm000702t1;Dapma7bEVm003800t1;Dapma7bEVm004274t1;…	23	408
OVER	GO:0052689	carboxylic ester hydrolase activity	MOLECULAR_FUNCTION	6.81399e-05	Dapma7bEVm000535t1;Dapma7bEVm000577t1;Dapma7bEVm000974t1;Dapma7bEVm009965t1;Dapma7bEVm011274t1;Dapma7bEVm003173t1;Dapma7bEVm000243t1;Dapma7bEVm004299t1;Dapma7bEVm000405t1	9	83
OVER	GO:0008152	metabolic process	BIOLOGICAL_PROCESS	0.000552743	Dapma7bEVm001909t1;Dapma7bEVm011274t1;Dapma7bEVm007094t1;Dapma7bEVm018422t1;Dapma7bEVm006196t1;Dapma7bEVm000254t1;Dapma7bEVm010071t1;Dapma7bEVm030078t1;Dapma7bEVm000333t1;Dapma7bEVm004299t1;Dapma7bEVm023392t1;Dapma7bEVm027779t1;Dapma7bEVm023202t1;Dapma7bEVm023244t1;Dapma7bEVm001208t1;Dapma7bEVm018418t1;Dapma7bEVm006780t1;Dapma7bEVm002637t1;Dapma7bEVm000050t1;Dapma7bEVm010425t1;Dapma7bEVm011975t1;…	111	8917
OVER	GO:0140096	catalytic activity, acting on a protein	MOLECULAR_FUNCTION	0.000625166	Dapma7bEVm003548t1;Dapma7bEVm006047t1;Dapma7bEVm001909t1;Dapma7bEVm015091t1;Dapma7bEVm018448t1;Dapma7bEVm007094t1;Dapma7bEVm009984t1;Dapma7bEVm005081t1;Dapma7bEVm000254t1;Dapma7bEVm010071t1;Dapma7bEVm018401t1;Dapma7bEVm001255t1;Dapma7bEVm030078t1;Dapma7bEVm003455t1;Dapma7bEVm000333t1;Dapma7bEVm001808t1;Dapma7bEVm023392t1;Dapma7bEVm018502t1;Dapma7bEVm009996t1;Dapma7bEVm027779t1;Dapma7bEVm027256t1;…	40	2052
OVER	GO:0015923	mannosidase activity	MOLECULAR_FUNCTION	0.00117998	Dapma7bEVm027969t1;Dapma7bEVm003800t1;Dapma7bEVm023648t1;Dapma7bEVm005201t1;Dapma7bEVm010462t1	5	20
OVER	GO:0071704	organic substance metabolic process	BIOLOGICAL_PROCESS	0.00122777	Dapma7bEVm001909t1;Dapma7bEVm011274t1;Dapma7bEVm007094t1;Dapma7bEVm018422t1;Dapma7bEVm006196t1;Dapma7bEVm000254t1;Dapma7bEVm010071t1;Dapma7bEVm030078t1;Dapma7bEVm000333t1;Dapma7bEVm004299t1;Dapma7bEVm023392t1;Dapma7bEVm027779t1;Dapma7bEVm023202t1;Dapma7bEVm023244t1;Dapma7bEVm001208t1;Dapma7bEVm018418t1;Dapma7bEVm006780t1;Dapma7bEVm002637t1;Dapma7bEVm010425t1;Dapma7bEVm011975t1;Dapma7bEVm010631t1;…	101	7977
OVER	GO:0016985	mannan endo-1,4-beta-mannosidase activity	MOLECULAR_FUNCTION	0.00320398	Dapma7bEVm027969t1;Dapma7bEVm003800t1;Dapma7bEVm005201t1	3	2
OVER	GO:0006629	lipid metabolic process	BIOLOGICAL_PROCESS	0.00384168	Dapma7bEVm000535t1;Dapma7bEVm001820t1;Dapma7bEVm000577t1;Dapma7bEVm015448t1;Dapma7bEVm000974t1;Dapma7bEVm009965t1;Dapma7bEVm011274t1;Dapma7bEVm023244t1;Dapma7bEVm018418t1;Dapma7bEVm018422t1;Dapma7bEVm007317t1;Dapma7bEVm002062t1;Dapma7bEVm000935t1;Dapma7bEVm004284t1;Dapma7bEVm027881t1;Dapma7bEVm004299t1	16	489
OVER	GO:0016160	amylase activity	MOLECULAR_FUNCTION	0.00526016	Dapma7bEVm000702t1;Dapma7bEVm002637t1;Dapma7bEVm000850t1	3	3
OVER	GO:0004556	alpha-amylase activity	MOLECULAR_FUNCTION	0.00526016	Dapma7bEVm000702t1;Dapma7bEVm002637t1;Dapma7bEVm000850t1	3	3
OVER	GO:0103025	alpha-amylase activity (releasing maltohexaose)	MOLECULAR_FUNCTION	0.00526016	Dapma7bEVm000702t1;Dapma7bEVm002637t1;Dapma7bEVm000850t1	3	3
OVER	GO:0030246	carbohydrate binding	MOLECULAR_FUNCTION	0.00562579	Dapma7bEVm002421t1;Dapma7bEVm004940t1;Dapma7bEVm023648t1;Dapma7bEVm006196t1;Dapma7bEVm004274t1;Dapma7bEVm010714t1;Dapma7bEVm018675t1;Dapma7bEVm003851t1;Dapma7bEVm010462t1	9	157
OVER	GO:0016788	hydrolase activity, acting on ester bonds	MOLECULAR_FUNCTION	0.00595423	Dapma7bEVm000535t1;Dapma7bEVm001820t1;Dapma7bEVm000577t1;Dapma7bEVm000974t1;Dapma7bEVm009965t1;Dapma7bEVm011274t1;Dapma7bEVm018418t1;Dapma7bEVm000050t1;Dapma7bEVm000243t1;Dapma7bEVm000405t1;Dapma7bEVm001975t1;Dapma7bEVm018744t1;Dapma7bEVm001974t1;Dapma7bEVm000935t1;Dapma7bEVm003173t1;Dapma7bEVm003280t1;Dapma7bEVm005137t1;Dapma7bEVm004299t1	18	639
OVER	GO:0004567	beta-mannosidase activity	MOLECULAR_FUNCTION	0.00809183	Dapma7bEVm027969t1;Dapma7bEVm003800t1;Dapma7bEVm005201t1	3	4
OVER	GO:0008237	metallopeptidase activity	MOLECULAR_FUNCTION	0.00865951	Dapma7bEVm003548t1;Dapma7bEVm004018t1;Dapma7bEVm030078t1;Dapma7bEVm001208t1;Dapma7bEVm009984t1;Dapma7bEVm002778t1;Dapma7bEVm005081t1;Dapma7bEVm002889t1;Dapma7bEVm001808t1;Dapma7bEVm023019t1	10	213
OVER	GO:0015294	solute:cation symporter activity	MOLECULAR_FUNCTION	0.0135544	Dapma7bEVm015445t1;Dapma7bEVm002242t1;Dapma7bEVm015291t1;Dapma7bEVm010457t1;Dapma7bEVm001803t1;Dapma7bEVm002676t1;Dapma7bEVm002633t1	7	100
OVER	GO:0006022	aminoglycan metabolic process	BIOLOGICAL_PROCESS	0.0141144	Dapma7bEVm005890t1;Dapma7bEVm008403t1;Dapma7bEVm011627t1;Dapma7bEVm003677t1;Dapma7bEVm006432t1;Dapma7bEVm005002t1;Dapma7bEVm022050t1;Dapma7bEVm011975t1;Dapma7bEVm005063t1	9	182
OVER	GO:0015293	symporter activity	MOLECULAR_FUNCTION	0.0179474	Dapma7bEVm015445t1;Dapma7bEVm002242t1;Dapma7bEVm015291t1;Dapma7bEVm010457t1;Dapma7bEVm001803t1;Dapma7bEVm002676t1;Dapma7bEVm002633t1	7	106
OVER	GO:0044659	viral release from host cell by cytolysis	BIOLOGICAL_PROCESS	0.0191947	Dapma7bEVm006432t1;Dapma7bEVm008403t1	2	0
OVER	GO:0009253	peptidoglycan catabolic process	BIOLOGICAL_PROCESS	0.0191947	Dapma7bEVm006432t1;Dapma7bEVm008403t1	2	0
OVER	GO:1901564	organonitrogen compound metabolic process	BIOLOGICAL_PROCESS	0.0191947	Dapma7bEVm001820t1;Dapma7bEVm006047t1;Dapma7bEVm001909t1;Dapma7bEVm015448t1;Dapma7bEVm007094t1;Dapma7bEVm009984t1;Dapma7bEVm005081t1;Dapma7bEVm000254t1;Dapma7bEVm010071t1;Dapma7bEVm018401t1;Dapma7bEVm030078t1;Dapma7bEVm003455t1;Dapma7bEVm000333t1;Dapma7bEVm023392t1;Dapma7bEVm009996t1;Dapma7bEVm027779t1;Dapma7bEVm023202t1;Dapma7bEVm001208t1;Dapma7bEVm003827t1;Dapma7bEVm010698t1;Dapma7bEVm006780t1;…	62	4510
OVER	GO:0019076	viral release from host cell	BIOLOGICAL_PROCESS	0.0191947	Dapma7bEVm006432t1;Dapma7bEVm008403t1	2	0
OVER	GO:0039633	killing by virus of host cell	BIOLOGICAL_PROCESS	0.0191947	Dapma7bEVm006432t1;Dapma7bEVm008403t1	2	0
OVER	GO:0035891	exit from host cell	BIOLOGICAL_PROCESS	0.0191947	Dapma7bEVm006432t1;Dapma7bEVm008403t1	2	0
OVER	GO:0035890	exit from host	BIOLOGICAL_PROCESS	0.0191947	Dapma7bEVm006432t1;Dapma7bEVm008403t1	2	0
OVER	GO:0016162	cellulose 1,4-beta-cellobiosidase activity	MOLECULAR_FUNCTION	0.0191947	Dapma7bEVm029610t1;Dapma7bEVm010275t1	2	0
OVER	GO:0044238	primary metabolic process	BIOLOGICAL_PROCESS	0.0359484	Dapma7bEVm001820t1;Dapma7bEVm006047t1;Dapma7bEVm001909t1;Dapma7bEVm015448t1;Dapma7bEVm009965t1;Dapma7bEVm011274t1;Dapma7bEVm007094t1;Dapma7bEVm009984t1;Dapma7bEVm018422t1;Dapma7bEVm005081t1;Dapma7bEVm006196t1;Dapma7bEVm000254t1;Dapma7bEVm010071t1;Dapma7bEVm018401t1;Dapma7bEVm005201t1;Dapma7bEVm000855t1;Dapma7bEVm030078t1;Dapma7bEVm003455t1;Dapma7bEVm003334t1;Dapma7bEVm004274t1;Dapma7bEVm004299t1;…	91	7624
